# Supplementary material for: Gut microbiota-dependent increase in phenylacetic acid induces endothelial cell senescence during aging
Source: Nat Aging. 2025 May 12;5(6):1025–45. doi: 10.1038/s43587-025-00864-8 (PMC12176623; doi:10.1038/s43587-025-00864-8)
Supplement: Supplementary file 3 — Supplementary Fig. 1. [file 43587_2025_864_MOESM3_ESM.xlsx]

## Sheet: Suppl. Fig. 1a-c
	Old female mice
	BUN (mg/dL)	Cr (mg/dL)	Animal weight (g)	Kidney weight (mg)		DOB	Animal ID
				R	L
	24	0.26	29.5	243	233	20.06.2019	fA01-20.06.21	N=5
	31	0.29	41.7	289	317	20.06.2019	fA02-20.06.21
	32	0.3	47.2	321	383	20.06.2019	fA03-20.06.21
	28	0.27	42.9	320	311	20.06.2019	fA04-20.06.21
	27	0.26	37.7	270	297	20.06.2019	fA05-20.06.21
	28.4	0.276	39.8	288.6	308.2	Mean
	3.20936	0.0181659	6.67982	33.3961	53.5276	SD
	Old male mice
	BUN (mg/dL)	Cr (mg/dL)	Animal weight (g)	Kidney weight (mg)		DOB	Animal ID
				R	L
	32	0.31	45.4	351	324	22.06.2019	mA01-23.06.21	N=5
	27	0.24	40	330	343	22.06.2019	mA02-23.06.21
	26	0.24	39.4	355	387	22.06.2019	mA02-23.06.21
	23	0.22	38.5	315	317	22.06.2019	mA04-23.06.21
	35	0.33	48.3	337	379	22.06.2019	mA05-23.06.21
	28.6	0.268	42.32	337.6	350	Mean
	4.82701	0.0486826	4.29383	16.2111	31.7175	SD
	Young female mice
	BUN (mg/dL)	Cr (mg/dL)	Animal weight (g)	Kidney weight (mg)		DOB	Animal ID
				R	L
	26	0.22	22.4	161	143	14.03.21	fY01-11.07.21	N=6
	27	0.24	23.2	156	154	14.03.21	fY02-11.07.21
	23	0.21	21.5	141	139	14.03.21	fY03-11.07.21
	25	0.22	21.9	160	175	14.03.21	fY04-11.07.21
	27	0.22	21.8	143	152	14.03.21	fY05-11.07.21
	23	0.2	21.2	126	138	14.03.21	fY06-11.07.21
	25.1667	0.218333	22	147.833	150.167	Mean
	1.83485	0.0132916	0.712741	13.6736	13.848	SD
	Young male mice
	BUN (mg/dL)	Cr (mg/dL)	Animal weight (g)	Kidney weight (mg)		DOB	Animal ID
				R	L
	24	0.22	21.2	151	147	24.03.21	mY01-21.7.21	N=6
	28	0.24	22.1	162	156	24.03.21	mY02-21.7.21
	21	0.2	20.9	141	139	24.03.21	mY03-21.7.21
	28	0.26	23.2	173	171	24.03.21	mY04-21.7.21
	27	0.24	22.4	161	163	24.03.21	mY05-21.7.21
	24	0.22	21.1	156	155	24.03.21	mY06-21.7.21
	25.3333	0.23	21.8167	157.333	155.167	Mean
	2.80476	0.0209762	0.902035	10.8566	11.3211	SD
