# Supplementary material for: Gut microbiota-dependent increase in phenylacetic acid induces endothelial cell senescence during aging
Source: Nat Aging. 2025 May 12;5(6):1025–45. doi: 10.1038/s43587-025-00864-8 (PMC12176623; doi:10.1038/s43587-025-00864-8)
Supplement: Supplementary file 4 — Supplementary Fig. 2. [file 43587_2025_864_MOESM4_ESM.xlsx]

## Sheet: Suppl. Fig. 2b
Plasma PAA concentrations (in mice)						Method Details
						Plasma	Sample
Post-Abx	Pre-Abx	PAA	Compound			100 µl	Sample size
1.084	21.702	ng/ml	Unit			Elimination des proteines avec un mélange glacé (-20°C) Ethanol/Methanol	Prèp Echantillon
1	17.45	0.3	LOD			LC-HRMS Thermo Exploris 120	Apparatus
2.178	15.171	1	LOQ			Waters HSST3 150*2.1 mm, 1.7µm	Column
1.33	12.058					Ammonium acetate 15 mM / Acetonitrile	Eluants
1	14.833					5 µl	Volume of injection
1.3184	16.2428	Mean
0.499186	3.6024	SD

## Sheet: Suppl. Fig. 2c
GroEL
				N=5
Post		Pre
7.28355	6.99261	0.20033	0.098093	Mean
6.49902	1.33767	0.093375	0.0657208	SD
9.19172		0.11209
6.00183		0.056271
5.98694		0.028399
