# Supplementary material for: Gut microbiota-dependent increase in phenylacetic acid induces endothelial cell senescence during aging
Source: Nat Aging. 2025 May 12;5(6):1025–45. doi: 10.1038/s43587-025-00864-8 (PMC12176623; doi:10.1038/s43587-025-00864-8)
Supplement: Supplementary file 5 — Supplementary Fig. 3. [file 43587_2025_864_MOESM5_ESM.xlsx]

## Sheet: Suppl. Fig. 3c
Cell Count (%)
PEC
Passage
17	16	15	14	13	12	11	10	9	8	7	6	5	4	3
1.95	1.98	2.02	2.11	2.54	3	3.38	4.02	4.96	5.43	5.772	6.01	5.66	5.7	5.62		Cell Count (x 10˄5)
1.84	1.86	2.01	2.19	2.4	3.05	3.31	4	4.9	5.38	5.61	5.89	5.49	5.88	5.75
1.8	1.89	1.99	2.05	2.26	2.78	3.22	3.89	4.71	5.28	5.68	5.93	5.55	5.91	5.71
1.86333	1.91	2.00667	2.11667	2.4	2.94333	3.30333	3.97	4.85667	5.36333	5.68733	5.94333	5.56667	5.83	5.69333	Mean
0.0776745	0.06245	0.0152753	0.0702377	0.14	0.143643	0.0802081	0.07	0.130512	0.0763763	0.0812486	0.061101	0.0862168	0.113578	0.0665833	SD
32.7283	33.548	35.2459	37.178	42.1546	51.6979	58.0211	69.7307	85.3044	94.2037	99.8946	104.391	97.7752	102.4	100	Mean	Ratio
4.16858	3.26963	0.761225	3.31832	5.83333	4.88029	2.42809	1.76322	2.68727	1.42404	1.42859	1.0732	1.51435	1.99493	1.1695	SD

## Sheet: Suppl. Fig. 3d
Cell Count (%)
PEC		PEC + PAA
Post-PAA	Pre-PAA	Post-Ac	Pre-Ac
3.85	6.1	5.42	3.9			Cell Count (x 10˄5)
3.43	5.98	4.88	3.75
3.51	5.51	4.57	3.49
3.59667	5.86333	4.95667	3.71333	Mean
0.22301	0.311823	0.430155	0.207445	SD
