# Supplementary material for: Gut microbiota-dependent increase in phenylacetic acid induces endothelial cell senescence during aging
Source: Nat Aging. 2025 May 12;5(6):1025–45. doi: 10.1038/s43587-025-00864-8 (PMC12176623; doi:10.1038/s43587-025-00864-8)
Supplement: Supplementary file 6 — Supplementary Fig. 4. [file 43587_2025_864_MOESM6_ESM.xlsx]

## Sheet: Suppl. Fig. 4b
Gpx1
SEC		PEC		+ PAA		N=6
SD	Mean	SD	Mean	SD	Mean
0.911	0.9855	3.207	2.267	1.044	1.14483	Mean
0.758	0.440713	2.199	0.56	1.925	0.474039	SD
1.324		2.56		1.301
1.665		2.185		1.243
0.426		1.745		0.81
0.829		1.706		0.546
