# Supplementary material for: Gut microbiota-dependent increase in phenylacetic acid induces endothelial cell senescence during aging
Source: Nat Aging. 2025 May 12;5(6):1025–45. doi: 10.1038/s43587-025-00864-8 (PMC12176623; doi:10.1038/s43587-025-00864-8)
Supplement: Supplementary file 7 — Supplementary Fig. 9. [file 43587_2025_864_MOESM7_ESM.xlsx]

## Sheet: Suppl. Fig. 9a
NAD+
PAA + Ac
Veh	Rotenone
0.210377	0.055391		pmol/ug protein
0.282201	0.063898
0.183342	0.0954772
0.16343	0.112337
0.22284	0.0620344
0.155249	0.0772549
0.202906	0.077732	Mean
0.0468042	0.0221337	SD
