# Supplementary material for: Gut microbiota-dependent increase in phenylacetic acid induces endothelial cell senescence during aging
Source: Nat Aging. 2025 May 12;5(6):1025–45. doi: 10.1038/s43587-025-00864-8 (PMC12176623; doi:10.1038/s43587-025-00864-8)
Supplement: Supplementary file 8 — Statistical Source Data, LC–MS/MS readouts, unprocessed western blot membranes. [file 43587_2025_864_MOESM8_ESM.zip]

Archive with 3 entries (3 files):
- Source Data Fig. 1.xlsx
- Source Data Fig. 1g.xlsx
- Source Data Fig. 1h,i.xlsx
