# Supplementary material for: Gut microbiota-dependent increase in phenylacetic acid induces endothelial cell senescence during aging
Source: Nat Aging. 2025 May 12;5(6):1025–45. doi: 10.1038/s43587-025-00864-8 (PMC12176623; doi:10.1038/s43587-025-00864-8)
Supplement: Supplementary file 8 — Statistical Source Data, LC–MS/MS readouts, unprocessed western blot membranes. [file 43587_2025_864_MOESM8_ESM.zip › Source Data Fig. 1.xlsx]

## Sheet: Fig. 1b
Plasma PAA concentrations (in mice)								Method Details
								Plasma	Sample
Young	Old	PAA	Compound					80 µl	Sample size
35	68	ng/ml	Unit					Elimination des proteines avec un mélange glacé (-20°C) Ethanol/Methanol	Prèp Echantillon
23	32	0.3	LOD					LC-MS/MS Thermo Quantiva	Apparatus
12	64	1	LOQ					Waters HSST3 150*2.1 mm, 1.7µm	Column
32	42							Ammonium acetate 15 mM / Acetonitrile	Eluants
40	36							10 µl	Volume of injection
31
28.8333	48.4	Mean
9.9482	16.5167	SD

## Sheet: Fig. 1c
Plasma PAGln concentrations (in mice)									Method Details
									Plasma	Sample
Young	Old	PAGln	Compound						80 µl	Sample size
0.09	0.47	ng/ml	Unit						Elimination des proteines avec un mélange glacé (-20°C) Ethanol/Methanol	Prèp Echantillon
0.23	0.54	0.3	LOD						LC-MS/MS Thermo Quantiva	Apparatus
0.33	0.34	1	LOQ						Waters HSST3 150*2.1 mm, 1.7µm	Column
0.31	0.69								Ammonium acetate 15 mM / Acetonitrile	Eluants
0.45	0.58								10 µl	Volume of injection
0.24
0.275	0.524	Mean
0.120291	0.130115	SD

## Sheet: Fig. 1j
Metabolite-Taxa Correlation - TwinsUK Cohort (n=900)
eq	taxa	estimate	stderr	z	p	min95	max95
PAA	k__Bacteria|p__Firmicutes|c__Erysipelotrichia|o__Erysipelotrichales|f__Erysipelotrichaceae|g__Erysipelatoclostridium|s__Clostridium_sp.	0.0906631	0.0214908	4.21869	2.457e-05	0.0485419	0.132784
PAG	k__Bacteria|p__Firmicutes|c__Erysipelotrichia|o__Erysipelotrichales|f__Erysipelotrichaceae|g__Erysipelatoclostridium|s__Clostridium_sp.	0.0955739	0.02466	3.87567	0.00010633	0.0472413	0.143907

## Sheet: Fig. 1k
	Concentrations of PAA and PAGln in supernatant (in vitro Clostridium ASF356 studies) (ng/ml)
p.adj	p	df	Time 1 (h)	Time 0 (h)	Measurement	Treatment	Medium	Number
0.000189	4	-13.2293	46	0	PAA.	Phenylalanine	BHI	1
0.0479	4	-2.81798	46	0	PAA.	Phenylalanine	YCFA	2
0.0392	4	3.01783	46	0	PAGln.	Phenylalanine	BHI	3
0.787	4	0.289598	46	0	PAGln.	Phenylalanine	YCFA	4

## Sheet: Fig. 1l
								Aortic vasorelaxation assay
	Old										Young										Ach Conc. (-Log M)
	0	0	0	0	0	0	0	0	0	0	0	0	0	0	0	0	0	0	0	0
	2.18002	6.05782	7.42794	1.54401	1.33712	1.45989	2.88336	-1.53989	-3.39603	-5.12976	9.53148	3.97082	0.809902	11.8412	1.83767	17.8136	-1.8255	5.12505	1.17786	6.02007	9
	12.0286	9.76855	8.44317	7.81119	4.45197	2.63811	-3.90069	-4.77714	-6.26762	1.68494	19.2388	12.7118	6.38297	19.4845	9.32749	22.8118	-0.0670848	14.718	6.62488	5.07246
	13.3927	24.8941	17.735	10.2133	22.1185	27.8282	-5.57566	-2.78399	-12.0383	13.2641	25.8472	25.9021	9.76912	27.4599	16.3006	34.8779	3.08021	30.541	39.6358	15.6633	8
	32.92	44.0601	36.3533	14.5177	36.932	52.1726	30.1342	11.0497	36.8653	9.17954	52.611	51.809	22.7427	48.8419	30.4492	58.6201	18.7661	36.7104	68.6703	56.1873
	47.0551	53.5662	51.2887	25.6248	47.7029	41.215	41.4692	57.3133	29.3001	44.1056	72.6452	64.5567	61.6442	62.773	53.8541	76.5642	60.1836	65.2549	79.2468	67.1126	7
	50.3362	54.7724	61.8787	61.0728	56.9039	60.9859	53.8283	58.7858	54.248	46.4745	84.2334	80.7331	75.6996	78.406	73.0807	95.2857	77.3319	82.2228	88.1813	86.845
	58.8144	57.9929	67.2865	69.1176	59.4344	54.907	73.0344	71.0246	60.8511	47.8779	92.8708	86.7655	84.8417	86.1763	80.5866	95.1102	86.236	88.36	92.4505	98.5507	6
	62.9603	70.564	71.468	66.2501	62.4363	65.2418	67.4485	68.9764	65.0466	54.6517	95.0283	90.0718	87.7368	89.236	86.9681	102.094	92.2952	93.3036	92.4505	103.679
	76.5356	94.8404	75.9658	59.879	55.8976	79.3014	71.1688	50.3115	70.0118	57.3861	101.677	94.2686	93.602	92.1006	87.9766	108.467	100.301	96.8157	96.7983	103.679	5

## Sheet: Fig. 1m
SA-β-galactosidase staining
Old	Young
34.48	14.52
28.91	13.37
34.69	9.08
39.41	17.69
37.19	14.28
40	28.07
23.1	11.83
35.1	20.49
34.87	15.91
47.64	8.19
35.539	15.343	Mean
6.54217	5.79971	SD

## Sheet: Fig. 1n
p16INK4A
Young		Old
SD	Mean	SD	Mean
1.95172	10.5516	7.90788	24.4792	p16INK4A
	14.0108		13.9448	GAPDH
0.139301	0.753105	0.567085	1.75544	Ratio
									p16INK4A			Ratio
								Young	11.88			0.842434
									8.402			0.61916
									13.134			1.08599
									9.109			0.579933
									10.233			0.701804
								Old	11.57			1.01092
									31.938			2.1728
									23.076			1.48935
									26.81			2.01549
									29.002			1.96172
									GAPDH
								Young	14.102
									13.57
									12.094
									15.707
									14.581
								Old	11.445
									14.699
									15.494
									13.302
									14.784
