# Supplementary material for: Gut microbiota-dependent increase in phenylacetic acid induces endothelial cell senescence during aging
Source: Nat Aging. 2025 May 12;5(6):1025–45. doi: 10.1038/s43587-025-00864-8 (PMC12176623; doi:10.1038/s43587-025-00864-8)
Supplement: Supplementary file 8 — Statistical Source Data, LC–MS/MS readouts, unprocessed western blot membranes. [file 43587_2025_864_MOESM8_ESM.zip › Source Data Fig. 1g.xlsx]

## Sheet: MIMS.me.host-associated.6.0
# This is a submission template for batch deposit of 'MIMS: metagenome/environmental, host-associated; version 6.0' samples to the NCBI BioSample database (https://www.ncbi.nlm.nih.gov/biosample/).
# GREEN fields are mandatory. Your submission will fail if any mandatory fields are not completed. If information is unavailable for any mandatory field, please enter 'not collected', 'not applicable' or 'missing' as appropriate.
# YELLOW fields are optional. Leave optional fields empty (or delete them) if no information is available.
# You can add any number of custom fields to fully describe your BioSamples, simply include them in the table.
# Hover over field name to view definition, or see https://www.ncbi.nlm.nih.gov/biosample/docs/attributes/.
# CAUTION: Be aware that Excel may automatically apply formatting to your data. In particular, take care with dates, incrementing autofills and special characters like / or -. Doublecheck that your text file is accurate before uploading to BioSample.
# TO MAKE A SUBMISSION:
# 1. Complete this template table.
# 2. Upload the file on the 'Attributes' tab of the BioSample Submission Portal at https://submit.ncbi.nlm.nih.gov/subs/biosample/.
# If you have any questions, please contact us at biosamplehelp@ncbi.nlm.nih.gov.
#
*sample_name	sample_title	bioproject_accession	*organism	*collection_date	*env_broad_scale	*env_local_scale	*env_medium	*geo_loc_name	*host	*lat_lon	sequencing_depth	experiment	altitude	ances_data	biol_stat	chem_administration	collection_method	depth	elev	genetic_mod	gravidity	host_age	host_blood_press_diast	host_blood_press_syst	host_body_habitat	host_body_product	host_body_temp	host_color	host_common_name	host_diet	host_disease	host_dry_mass	host_family_relationship	host_genotype	host_growth_cond	host_height	host_last_meal	host_length	host_life_stage	host_phenotype	host_sex	host_shape	host_subject_id	host_subspecf_genlin	host_substrate	host_symbiont	host_taxid	host_tissue_sampled	host_tot_mass
D_H			fermentation metagenome	2022-03	ENVO:00002264	ENVO:00002003	ENVO:00002003	Switzerland: Zuerich	Homo Sapiens	47.36 N 8.55 E	91538646	human2
H1_10			fermentation metagenome	2022-03	ENVO:00002264	ENVO:00002003	ENVO:00002003	Switzerland: Zuerich	Homo Sapiens	47.36 N 8.55 E	42399160	human2
H1_12			fermentation metagenome	2022-03	ENVO:00002264	ENVO:00002003	ENVO:00002003	Switzerland: Zuerich	Homo Sapiens	47.36 N 8.55 E	48494256	human2
H1_14			fermentation metagenome	2022-03	ENVO:00002264	ENVO:00002003	ENVO:00002003	Switzerland: Zuerich	Homo Sapiens	47.36 N 8.55 E	56059652	human2
H1_18			fermentation metagenome	2022-03	ENVO:00002264	ENVO:00002003	ENVO:00002003	Switzerland: Zuerich	Homo Sapiens	47.36 N 8.55 E	57654316	human2
H2_10			fermentation metagenome	2022-03	ENVO:00002264	ENVO:00002003	ENVO:00002003	Switzerland: Zuerich	Homo Sapiens	47.36 N 8.55 E	49112022	human2
H2_12			fermentation metagenome	2022-03	ENVO:00002264	ENVO:00002003	ENVO:00002003	Switzerland: Zuerich	Homo Sapiens	47.36 N 8.55 E	49868068	human2
H2_14			fermentation metagenome	2022-03	ENVO:00002264	ENVO:00002003	ENVO:00002003	Switzerland: Zuerich	Homo Sapiens	47.36 N 8.55 E	45145128	human2
H2_18			fermentation metagenome	2022-03	ENVO:00002264	ENVO:00002003	ENVO:00002003	Switzerland: Zuerich	Homo Sapiens	47.36 N 8.55 E	46881330	human2
H3_10			fermentation metagenome	2022-03	ENVO:00002264	ENVO:00002003	ENVO:00002003	Switzerland: Zuerich	Homo Sapiens	47.36 N 8.55 E	67951318	human2
H3_12			fermentation metagenome	2022-03	ENVO:00002264	ENVO:00002003	ENVO:00002003	Switzerland: Zuerich	Homo Sapiens	47.36 N 8.55 E	57719792	human2
H3_14			fermentation metagenome	2022-03	ENVO:00002264	ENVO:00002003	ENVO:00002003	Switzerland: Zuerich	Homo Sapiens	47.36 N 8.55 E	49332302	human2
H3_18			fermentation metagenome	2022-03	ENVO:00002264	ENVO:00002003	ENVO:00002003	Switzerland: Zuerich	Homo Sapiens	47.36 N 8.55 E	48574868	human2
H4_10			fermentation metagenome	2022-03	ENVO:00002264	ENVO:00002003	ENVO:00002003	Switzerland: Zuerich	Homo Sapiens	47.36 N 8.55 E	46214704	human2
H4_12			fermentation metagenome	2022-03	ENVO:00002264	ENVO:00002003	ENVO:00002003	Switzerland: Zuerich	Homo Sapiens	47.36 N 8.55 E	42671546	human2
H4_14			fermentation metagenome	2022-03	ENVO:00002264	ENVO:00002003	ENVO:00002003	Switzerland: Zuerich	Homo Sapiens	47.36 N 8.55 E	53805704	human2
H4_18			fermentation metagenome	2022-03	ENVO:00002264	ENVO:00002003	ENVO:00002003	Switzerland: Zuerich	Homo Sapiens	47.36 N 8.55 E	42510852	human2
H5_10			fermentation metagenome	2022-03	ENVO:00002264	ENVO:00002003	ENVO:00002003	Switzerland: Zuerich	Homo Sapiens	47.36 N 8.55 E	48360136	human2
H5_12			fermentation metagenome	2022-03	ENVO:00002264	ENVO:00002003	ENVO:00002003	Switzerland: Zuerich	Homo Sapiens	47.36 N 8.55 E	52873956	human2
H5_14			fermentation metagenome	2022-03	ENVO:00002264	ENVO:00002003	ENVO:00002003	Switzerland: Zuerich	Homo Sapiens	47.36 N 8.55 E	40175996	human2
H5_18			fermentation metagenome	2022-03	ENVO:00002264	ENVO:00002003	ENVO:00002003	Switzerland: Zuerich	Homo Sapiens	47.36 N 8.55 E	42950928	human2
H6_10			fermentation metagenome	2022-03	ENVO:00002264	ENVO:00002003	ENVO:00002003	Switzerland: Zuerich	Homo Sapiens	47.36 N 8.55 E	51209004	human2
H6_12			fermentation metagenome	2022-03	ENVO:00002264	ENVO:00002003	ENVO:00002003	Switzerland: Zuerich	Homo Sapiens	47.36 N 8.55 E	47529452	human2
H6_14			fermentation metagenome	2022-03	ENVO:00002264	ENVO:00002003	ENVO:00002003	Switzerland: Zuerich	Homo Sapiens	47.36 N 8.55 E	40508514	human2
H6_18			fermentation metagenome	2022-03	ENVO:00002264	ENVO:00002003	ENVO:00002003	Switzerland: Zuerich	Homo Sapiens	47.36 N 8.55 E	57659520	human2
H7_10			fermentation metagenome	2022-03	ENVO:00002264	ENVO:00002003	ENVO:00002003	Switzerland: Zuerich	Homo Sapiens	47.36 N 8.55 E	44035756	human2
H7_12			fermentation metagenome	2022-03	ENVO:00002264	ENVO:00002003	ENVO:00002003	Switzerland: Zuerich	Homo Sapiens	47.36 N 8.55 E	39378780	human2
H7_14			fermentation metagenome	2022-03	ENVO:00002264	ENVO:00002003	ENVO:00002003	Switzerland: Zuerich	Homo Sapiens	47.36 N 8.55 E	45975488	human2
H7_18			fermentation metagenome	2022-03	ENVO:00002264	ENVO:00002003	ENVO:00002003	Switzerland: Zuerich	Homo Sapiens	47.36 N 8.55 E	56014754	human2
D-1			fermentation metagenome	2021-04	ENVO:00002264	ENVO:00002003	ENVO:00002003	Switzerland: Zuerich	Homo Sapiens	47.36 N 8.55 E	105977218	human1
HC-1			fermentation metagenome	2021-04	ENVO:00002264	ENVO:00002003	ENVO:00002003	Switzerland: Zuerich	Homo Sapiens	47.36 N 8.55 E	39638704	human1
HC-2			fermentation metagenome	2021-04	ENVO:00002264	ENVO:00002003	ENVO:00002003	Switzerland: Zuerich	Homo Sapiens	47.36 N 8.55 E	46754906	human1
HC-3			fermentation metagenome	2021-04	ENVO:00002264	ENVO:00002003	ENVO:00002003	Switzerland: Zuerich	Homo Sapiens	47.36 N 8.55 E	39912734	human1
HC-4			fermentation metagenome	2021-04	ENVO:00002264	ENVO:00002003	ENVO:00002003	Switzerland: Zuerich	Homo Sapiens	47.36 N 8.55 E	46503008	human1
HC-5			fermentation metagenome	2021-04	ENVO:00002264	ENVO:00002003	ENVO:00002003	Switzerland: Zuerich	Homo Sapiens	47.36 N 8.55 E	40338836	human1
HC-6			fermentation metagenome	2021-04	ENVO:00002264	ENVO:00002003	ENVO:00002003	Switzerland: Zuerich	Homo Sapiens	47.36 N 8.55 E	40714860	human1
HC-7			fermentation metagenome	2021-04	ENVO:00002264	ENVO:00002003	ENVO:00002003	Switzerland: Zuerich	Homo Sapiens	47.36 N 8.55 E	60718930	human1
HC-8			fermentation metagenome	2021-04	ENVO:00002264	ENVO:00002003	ENVO:00002003	Switzerland: Zuerich	Homo Sapiens	47.36 N 8.55 E	40997854	human1
HC-9			fermentation metagenome	2021-04	ENVO:00002264	ENVO:00002003	ENVO:00002003	Switzerland: Zuerich	Homo Sapiens	47.36 N 8.55 E	40800448	human1
HC-10			fermentation metagenome	2021-04	ENVO:00002264	ENVO:00002003	ENVO:00002003	Switzerland: Zuerich	Homo Sapiens	47.36 N 8.55 E	45983270	human1
HC-11			fermentation metagenome	2021-04	ENVO:00002264	ENVO:00002003	ENVO:00002003	Switzerland: Zuerich	Homo Sapiens	47.36 N 8.55 E	48066224	human1
HC-12			fermentation metagenome	2021-04	ENVO:00002264	ENVO:00002003	ENVO:00002003	Switzerland: Zuerich	Homo Sapiens	47.36 N 8.55 E	39822136	human1
HC-13			fermentation metagenome	2021-04	ENVO:00002264	ENVO:00002003	ENVO:00002003	Switzerland: Zuerich	Homo Sapiens	47.36 N 8.55 E	54217324	human1
HC-14			fermentation metagenome	2021-04	ENVO:00002264	ENVO:00002003	ENVO:00002003	Switzerland: Zuerich	Homo Sapiens	47.36 N 8.55 E	44117150	human1
HC-15			fermentation metagenome	2021-04	ENVO:00002264	ENVO:00002003	ENVO:00002003	Switzerland: Zuerich	Homo Sapiens	47.36 N 8.55 E	44974982	human1
HC-16			fermentation metagenome	2021-04	ENVO:00002264	ENVO:00002003	ENVO:00002003	Switzerland: Zuerich	Homo Sapiens	47.36 N 8.55 E	56932850	human1
HC-17			fermentation metagenome	2021-04	ENVO:00002264	ENVO:00002003	ENVO:00002003	Switzerland: Zuerich	Homo Sapiens	47.36 N 8.55 E	46030936	human1
HC-18			fermentation metagenome	2021-04	ENVO:00002264	ENVO:00002003	ENVO:00002003	Switzerland: Zuerich	Homo Sapiens	47.36 N 8.55 E	46832934	human1
HC-19			fermentation metagenome	2021-04	ENVO:00002264	ENVO:00002003	ENVO:00002003	Switzerland: Zuerich	Homo Sapiens	47.36 N 8.55 E	56164244	human1
HC-20			fermentation metagenome	2021-04	ENVO:00002264	ENVO:00002003	ENVO:00002003	Switzerland: Zuerich	Homo Sapiens	47.36 N 8.55 E	40539894	human1
HC-21			fermentation metagenome	2021-04	ENVO:00002264	ENVO:00002003	ENVO:00002003	Switzerland: Zuerich	Homo Sapiens	47.36 N 8.55 E	49055146	human1
HC-22			fermentation metagenome	2021-04	ENVO:00002264	ENVO:00002003	ENVO:00002003	Switzerland: Zuerich	Homo Sapiens	47.36 N 8.55 E	48783238	human1
HC-23			fermentation metagenome	2021-04	ENVO:00002264	ENVO:00002003	ENVO:00002003	Switzerland: Zuerich	Homo Sapiens	47.36 N 8.55 E	45847834	human1
HC-24			fermentation metagenome	2021-04	ENVO:00002264	ENVO:00002003	ENVO:00002003	Switzerland: Zuerich	Homo Sapiens	47.36 N 8.55 E	48361036	human1
HV-1			fermentation metagenome	2021-04	ENVO:00002264	ENVO:00002003	ENVO:00002003	Switzerland: Zuerich	Homo Sapiens	47.36 N 8.55 E	39177948	human1
HV-2			fermentation metagenome	2021-04	ENVO:00002264	ENVO:00002003	ENVO:00002003	Switzerland: Zuerich	Homo Sapiens	47.36 N 8.55 E	45654800	human1
HV-3			fermentation metagenome	2021-04	ENVO:00002264	ENVO:00002003	ENVO:00002003	Switzerland: Zuerich	Homo Sapiens	47.36 N 8.55 E	47723782	human1
HV-4			fermentation metagenome	2021-04	ENVO:00002264	ENVO:00002003	ENVO:00002003	Switzerland: Zuerich	Homo Sapiens	47.36 N 8.55 E	48316636	human1
HV-5			fermentation metagenome	2021-04	ENVO:00002264	ENVO:00002003	ENVO:00002003	Switzerland: Zuerich	Homo Sapiens	47.36 N 8.55 E	47347138	human1
HV-6			fermentation metagenome	2021-04	ENVO:00002264	ENVO:00002003	ENVO:00002003	Switzerland: Zuerich	Homo Sapiens	47.36 N 8.55 E	47892482	human1
HV-7			fermentation metagenome	2021-04	ENVO:00002264	ENVO:00002003	ENVO:00002003	Switzerland: Zuerich	Homo Sapiens	47.36 N 8.55 E	39447820	human1
HV-8			fermentation metagenome	2021-04	ENVO:00002264	ENVO:00002003	ENVO:00002003	Switzerland: Zuerich	Homo Sapiens	47.36 N 8.55 E	39722706	human1
HV-9			fermentation metagenome	2021-04	ENVO:00002264	ENVO:00002003	ENVO:00002003	Switzerland: Zuerich	Homo Sapiens	47.36 N 8.55 E	39149120	human1
HV-10			fermentation metagenome	2021-04	ENVO:00002264	ENVO:00002003	ENVO:00002003	Switzerland: Zuerich	Homo Sapiens	47.36 N 8.55 E	40665876	human1
HV-11			fermentation metagenome	2021-04	ENVO:00002264	ENVO:00002003	ENVO:00002003	Switzerland: Zuerich	Homo Sapiens	47.36 N 8.55 E	39756964	human1
HV-12			fermentation metagenome	2021-04	ENVO:00002264	ENVO:00002003	ENVO:00002003	Switzerland: Zuerich	Homo Sapiens	47.36 N 8.55 E	41049260	human1
HV-13			fermentation metagenome	2021-04	ENVO:00002264	ENVO:00002003	ENVO:00002003	Switzerland: Zuerich	Homo Sapiens	47.36 N 8.55 E	48528692	human1
HV-14			fermentation metagenome	2021-04	ENVO:00002264	ENVO:00002003	ENVO:00002003	Switzerland: Zuerich	Homo Sapiens	47.36 N 8.55 E	54269364	human1
HV-15			fermentation metagenome	2021-04	ENVO:00002264	ENVO:00002003	ENVO:00002003	Switzerland: Zuerich	Homo Sapiens	47.36 N 8.55 E	42894482	human1
HV-16			fermentation metagenome	2021-04	ENVO:00002264	ENVO:00002003	ENVO:00002003	Switzerland: Zuerich	Homo Sapiens	47.36 N 8.55 E	43284702	human1
HV-17			fermentation metagenome	2021-04	ENVO:00002264	ENVO:00002003	ENVO:00002003	Switzerland: Zuerich	Homo Sapiens	47.36 N 8.55 E	39676810	human1
HV-18			fermentation metagenome	2021-04	ENVO:00002264	ENVO:00002003	ENVO:00002003	Switzerland: Zuerich	Homo Sapiens	47.36 N 8.55 E	47528806	human1
HV-19			fermentation metagenome	2021-04	ENVO:00002264	ENVO:00002003	ENVO:00002003	Switzerland: Zuerich	Homo Sapiens	47.36 N 8.55 E	47810608	human1
HV-20			fermentation metagenome	2021-04	ENVO:00002264	ENVO:00002003	ENVO:00002003	Switzerland: Zuerich	Homo Sapiens	47.36 N 8.55 E	42877652	human1
HV-21			fermentation metagenome	2021-04	ENVO:00002264	ENVO:00002003	ENVO:00002003	Switzerland: Zuerich	Homo Sapiens	47.36 N 8.55 E	49676768	human1
HV-22			fermentation metagenome	2021-04	ENVO:00002264	ENVO:00002003	ENVO:00002003	Switzerland: Zuerich	Homo Sapiens	47.36 N 8.55 E	44072720	human1
HV-23			fermentation metagenome	2021-04	ENVO:00002264	ENVO:00002003	ENVO:00002003	Switzerland: Zuerich	Homo Sapiens	47.36 N 8.55 E	48408436	human1
HV-24			fermentation metagenome	2021-04	ENVO:00002264	ENVO:00002003	ENVO:00002003	Switzerland: Zuerich	Homo Sapiens	47.36 N 8.55 E	41860606	human1
MA02			mice metagenome		ENVO:00002264	ENVO:00002003	ENVO:00002003
MA03			mice metagenome		ENVO:00002264	ENVO:00002003	ENVO:00002003
MA04			mice metagenome		ENVO:00002264	ENVO:00002003	ENVO:00002003
MA05			mice metagenome		ENVO:00002264	ENVO:00002003	ENVO:00002003
MY01			mice metagenome		ENVO:00002264	ENVO:00002003	ENVO:00002003
MY02			mice metagenome		ENVO:00002264	ENVO:00002003	ENVO:00002003
MY03			mice metagenome		ENVO:00002264	ENVO:00002003	ENVO:00002003
MY04			mice metagenome		ENVO:00002264	ENVO:00002003	ENVO:00002003
MY05			mice metagenome		ENVO:00002264	ENVO:00002003	ENVO:00002003
MY06			mice metagenome		ENVO:00002264	ENVO:00002003	ENVO:00002003
FA01			mice metagenome		ENVO:00002264	ENVO:00002003	ENVO:00002003
FA02			mice metagenome		ENVO:00002264	ENVO:00002003	ENVO:00002003
FA03			mice metagenome		ENVO:00002264	ENVO:00002003	ENVO:00002003
FA04			mice metagenome		ENVO:00002264	ENVO:00002003	ENVO:00002003
FA05			mice metagenome		ENVO:00002264	ENVO:00002003	ENVO:00002003
FY01			mice metagenome		ENVO:00002264	ENVO:00002003	ENVO:00002003
FY02			mice metagenome		ENVO:00002264	ENVO:00002003	ENVO:00002003
FY03			mice metagenome		ENVO:00002264	ENVO:00002003	ENVO:00002003
FY04			mice metagenome		ENVO:00002264	ENVO:00002003	ENVO:00002003
FY05			mice metagenome		ENVO:00002264	ENVO:00002003	ENVO:00002003
FY06			mice metagenome		ENVO:00002264	ENVO:00002003	ENVO:00002003
MA01			mice metagenome		ENVO:00002264	ENVO:00002003	ENVO:00002003
MA02			mice metagenome		ENVO:00002264	ENVO:00002003	ENVO:00002003
[truncated: 58 more columns]

## Sheet: Sheet1
X204SC22071437-Z01-F001_01/01.RawData/MA02:
MA02_EKDN220025773-1A_H3MWGDSX5_L3_2.fq.gz
X204SC22071437-Z01-F001_01/01.RawData/MA03:
MA03_EKDN220025774-1A_H32TVDSX5_L1_1.fq.gz
MA03_EKDN220025774-1A_H32TVDSX5_L1_2.fq.gz
MA03_EKDN220025774-1A_H33LLDSX5_L3_1.fq.gz
MA03_EKDN220025774-1A_H33LLDSX5_L3_2.fq.gz
X204SC22071437-Z01-F001_01/01.RawData/MA04:
MA04_EKDN220025775-1A_H32TVDSX5_L1_1.fq.gz
MA04_EKDN220025775-1A_H32TVDSX5_L1_2.fq.gz
MA04_EKDN220025775-1A_H33LLDSX5_L3_1.fq.gz
MA04_EKDN220025775-1A_H33LLDSX5_L3_2.fq.gz
X204SC22071437-Z01-F001_01/01.RawData/MA05:
MA05_EKDN220025776-1A_H35GFDSX5_L1_1.fq.gz
MA05_EKDN220025776-1A_H35GFDSX5_L1_2.fq.gz
X204SC22071437-Z01-F001_01/01.RawData/MY01:
MY01_EKDN220025777-1A_H32TVDSX5_L1_1.fq.gz
MY01_EKDN220025777-1A_H32TVDSX5_L1_2.fq.gz
MY01_EKDN220025777-1A_H33LLDSX5_L3_1.fq.gz
MY01_EKDN220025777-1A_H33LLDSX5_L3_2.fq.gz
X204SC22071437-Z01-F001_01/01.RawData/MY02:
MY02_EKDN220025778-1A_H32TVDSX5_L1_1.fq.gz
MY02_EKDN220025778-1A_H32TVDSX5_L1_2.fq.gz
MY02_EKDN220025778-1A_H33LLDSX5_L3_1.fq.gz
MY02_EKDN220025778-1A_H33LLDSX5_L3_2.fq.gz
X204SC22071437-Z01-F001_01/01.RawData/MY03:
MY03_EKDN220025779-1A_H32TVDSX5_L1_1.fq.gz
MY03_EKDN220025779-1A_H32TVDSX5_L1_2.fq.gz
MY03_EKDN220025779-1A_H33LLDSX5_L3_1.fq.gz
MY03_EKDN220025779-1A_H33LLDSX5_L3_2.fq.gz
X204SC22071437-Z01-F001_01/01.RawData/MY04:
MY04_EKDN220025780-1A_H32VNDSX5_L3_1.fq.gz
MY04_EKDN220025780-1A_H32VNDSX5_L3_2.fq.gz
X204SC22071437-Z01-F001_01/01.RawData/MY05:
MY05_EKDN220025781-1A_H32VNDSX5_L3_1.fq.gz
MY05_EKDN220025781-1A_H32VNDSX5_L3_2.fq.gz
MY05_EKDN220025781-1A_H3N2VDSX5_L1_1.fq.gz
MY05_EKDN220025781-1A_H3N2VDSX5_L1_2.fq.gz
X204SC22071437-Z01-F001_01/01.RawData/MY06:
MY06_EKDN220025782-1A_H32VNDSX5_L3_1.fq.gz
MY06_EKDN220025782-1A_H32VNDSX5_L3_2.fq.gz
X204SC22071437-Z01-F001_02/01.RawData/FA01:
FA01_EKDN220025761-1A_H32TVDSX5_L1_1.fq.gz
FA01_EKDN220025761-1A_H32TVDSX5_L1_2.fq.gz
FA01_EKDN220025761-1A_H33LLDSX5_L4_1.fq.gz
FA01_EKDN220025761-1A_H33LLDSX5_L4_2.fq.gz
X204SC22071437-Z01-F001_02/01.RawData/FA02:
FA02_EKDN220025762-1A_H3MWGDSX5_L3_1.fq.gz
FA02_EKDN220025762-1A_H3MWGDSX5_L3_2.fq.gz
X204SC22071437-Z01-F001_02/01.RawData/FA03:
FA03_EKDN220025763-1A_H32TVDSX5_L1_1.fq.gz
FA03_EKDN220025763-1A_H32TVDSX5_L1_2.fq.gz
FA03_EKDN220025763-1A_H33LLDSX5_L4_1.fq.gz
FA03_EKDN220025763-1A_H33LLDSX5_L4_2.fq.gz
X204SC22071437-Z01-F001_02/01.RawData/FA04:
FA04_EKDN220025764-1A_H3MWGDSX5_L3_1.fq.gz
FA04_EKDN220025764-1A_H3MWGDSX5_L3_2.fq.gz
X204SC22071437-Z01-F001_02/01.RawData/FA05:
FA05_EKDN220025765-1A_H33GNDSX5_L4_1.fq.gz
FA05_EKDN220025765-1A_H33GNDSX5_L4_2.fq.gz
FA05_EKDN220025765-1A_H3MWGDSX5_L3_1.fq.gz
FA05_EKDN220025765-1A_H3MWGDSX5_L3_2.fq.gz
X204SC22071437-Z01-F001_02/01.RawData/FY01:
FY01_EKDN220025766-1A_H3MWGDSX5_L3_1.fq.gz
FY01_EKDN220025766-1A_H3MWGDSX5_L3_2.fq.gz
X204SC22071437-Z01-F001_02/01.RawData/FY02:
FY02_EKDN220025767-1A_H32TVDSX5_L1_1.fq.gz
FY02_EKDN220025767-1A_H32TVDSX5_L1_2.fq.gz
FY02_EKDN220025767-1A_H33LLDSX5_L4_1.fq.gz
FY02_EKDN220025767-1A_H33LLDSX5_L4_2.fq.gz
X204SC22071437-Z01-F001_02/01.RawData/FY03:
FY03_EKDN220025768-1A_H3MWGDSX5_L3_1.fq.gz
FY03_EKDN220025768-1A_H3MWGDSX5_L3_2.fq.gz
X204SC22071437-Z01-F001_02/01.RawData/FY04:
FY04_EKDN220025769-1A_H32TVDSX5_L1_1.fq.gz
FY04_EKDN220025769-1A_H32TVDSX5_L1_2.fq.gz
FY04_EKDN220025769-1A_H33LLDSX5_L4_1.fq.gz
FY04_EKDN220025769-1A_H33LLDSX5_L4_2.fq.gz
X204SC22071437-Z01-F001_02/01.RawData/FY05:
FY05_EKDN220025770-1A_H32TVDSX5_L1_1.fq.gz
FY05_EKDN220025770-1A_H32TVDSX5_L1_2.fq.gz
FY05_EKDN220025770-1A_H33LLDSX5_L4_1.fq.gz
FY05_EKDN220025770-1A_H33LLDSX5_L4_2.fq.gz
X204SC22071437-Z01-F001_02/01.RawData/FY06:
FY06_EKDN220025771-1A_H32TVDSX5_L1_1.fq.gz
FY06_EKDN220025771-1A_H32TVDSX5_L1_2.fq.gz
FY06_EKDN220025771-1A_H33LLDSX5_L4_1.fq.gz
FY06_EKDN220025771-1A_H33LLDSX5_L4_2.fq.gz
X204SC22071437-Z01-F001_02/01.RawData/MA01:
MA01_EKDN220025772-1A_H32TVDSX5_L1_1.fq.gz
MA01_EKDN220025772-1A_H32TVDSX5_L1_2.fq.gz
MA01_EKDN220025772-1A_H33LLDSX5_L4_1.fq.gz
MA01_EKDN220025772-1A_H33LLDSX5_L4_2.fq.gz
X204SC22071437-Z01-F001_02/01.RawData/MA02:
MA02_EKDN220025773-1A_H3MWGDSX5_L3_1.fq.gz

## Sheet: Sheet2
X204SC22071437-Z01-F001_01	01.RawData	MA02
X204SC22071437-Z01-F001_01	01.RawData	MA03
X204SC22071437-Z01-F001_01	01.RawData	MA04
X204SC22071437-Z01-F001_01	01.RawData	MA05
X204SC22071437-Z01-F001_01	01.RawData	MY01
X204SC22071437-Z01-F001_01	01.RawData	MY02
X204SC22071437-Z01-F001_01	01.RawData	MY03
X204SC22071437-Z01-F001_01	01.RawData	MY04
X204SC22071437-Z01-F001_01	01.RawData	MY05
X204SC22071437-Z01-F001_01	01.RawData	MY06
X204SC22071437-Z01-F001_02	01.RawData	FA01
X204SC22071437-Z01-F001_02	01.RawData	FA02
X204SC22071437-Z01-F001_02	01.RawData	FA03
X204SC22071437-Z01-F001_02	01.RawData	FA04
X204SC22071437-Z01-F001_02	01.RawData	FA05
X204SC22071437-Z01-F001_02	01.RawData	FY01
X204SC22071437-Z01-F001_02	01.RawData	FY02
X204SC22071437-Z01-F001_02	01.RawData	FY03
X204SC22071437-Z01-F001_02	01.RawData	FY04
X204SC22071437-Z01-F001_02	01.RawData	FY05
X204SC22071437-Z01-F001_02	01.RawData	FY06
X204SC22071437-Z01-F001_02	01.RawData	MA01
X204SC22071437-Z01-F001_02	01.RawData	MA02
