# Supplementary material for: Gut microbiota-dependent increase in phenylacetic acid induces endothelial cell senescence during aging
Source: Nat Aging. 2025 May 12;5(6):1025–45. doi: 10.1038/s43587-025-00864-8 (PMC12176623; doi:10.1038/s43587-025-00864-8)
Supplement: Supplementary file 8 — Statistical Source Data, LC–MS/MS readouts, unprocessed western blot membranes. [file 43587_2025_864_MOESM8_ESM.zip › Source Data Fig. 1h,i.xlsx]

## Sheet: data_pc
	ref	FA01	FA02	FA03	FA04	FA05	FY01	FY02	FY03	FY04	FY05	FY06	MA01	MA02	MA03	MA04	MA05	MY01	MY02	MY03	MY04	MY05	MY06	Kingdom	Phylum	Class	Order	Family	Genus	Species	genome	K00169	K00179	K00169_K00179
1	COE1 sp002358575	22.4603	0.0708128	0.000358557	0.00105863	0.00164238	1.70953	1.26785	3.52245	0.659903	1.55322	16.9062	18.2797	20.4672	1.00912	0.0424567	3.55077	0.00587212	0.00365479	16.3824	0.0375858	0.411172	10.5672	Bacteria	Firmicutes_A	Clostridia	Lachnospirales	Lachnospiraceae	COE1	COE1 sp002358575	MGG00015	1	1	K00169 & K00179
2	COE1 sp000403215	0.132369	9.34729	9.55697	6.83699	1.49095	0.450272	0.448886	0.391039	0.271689	0.398237	0.119151	0.0814793	1.09715	0.703336	7.0234	2.36902	0.189453	0.123349	0.0451783	0.238626	0.148351	0.0980237	Bacteria	Firmicutes_A	Clostridia	Lachnospirales	Lachnospiraceae	COE1	COE1 sp000403215	MGG49921	1	1	K00169 & K00179
3	COE1 sp003513705	0.110142	0.00736173	0.00681258	0.00388165	0.0055841	0.012856	0.0145486	0.0229476	0.00688959	0.0144485	0.0560899	0.109468	0.169123	0.0208715	0.00849134	0.0298275	0.00278153	0.00274109	0.0608785	0.00757543	0.00953919	0.0517083	Bacteria	Firmicutes_A	Clostridia	Lachnospirales	Lachnospiraceae	COE1	COE1 sp003513705	MGG12190	1	1	K00169 & K00179
4	COE1 MGG36852	0.113791	0.141275	0.319832	0.153149	1.52446	0.0232035	0.0263694	0.0238779	0.0134796	0.0310041	0.00887297	0.00062198	0.156546	2.34258	1.00021	0.355661	0.00865365	0.00304566	0.0137778	0.0122372	0.117431	0.00317229	Bacteria	Firmicutes_A	Clostridia	Lachnospirales	Lachnospiraceae	COE1	COE1 MGG36852	MGG36852	1	1	K00169 & K00179
5	COE1 sp009774395	0.0627013	0.0308492	0.0451781	0.028583	0.062082	0.039195	0.139424	0.140787	0.060209	0.0352183	0.106159	0.0348309	0.0489828	0.0347858	0.0279507	0.0282065	0.00896271	1.22253	0.532206	0.0268054	5.0061	0.201123	Bacteria	Firmicutes_A	Clostridia	Lachnospirales	Lachnospiraceae	COE1	COE1 sp009774395	MGG46561	1	1	K00169 & K00179
6	COE1 sp000403335	0.00796207	0.0108673	0.0121909	0.0123507	0.0124821	1.84217	0.399481	1.40445	0.360356	1.2814	0.766878	0.00062198	0.00529544	0.00795105	0.0155675	0.00324212	0.477187	0.648117	0.492796	0.860102	0.385844	0.638899	Bacteria	Firmicutes_A	Clostridia	Lachnospirales	Lachnospiraceae	COE1	COE1 sp000403335	MGG49799	1	1	K00169 & K00179
7	COE1 sp002490665	0.00165877	0.0231369	0.0222305	0.0218784	0.00722648	0.104729	0.0536481	0.0396931	0.0311529	0.00421415	0.0259851	0.00435386	0.0105909	0.00331294	0.0240588	0.0100506	0.00309059	0.00213196	0.421984	0.0410821	0.834844	0.00380674	Bacteria	Firmicutes_A	Clostridia	Lachnospirales	Lachnospiraceae	COE1	COE1 sp002490665	MGG11039	1	1	K00169 & K00179
8	COE1 sp009774375	0.000995259	0.011919	0.0114738	0.00846904	0.0190516	0.0222628	0.141849	0.0676023	0.0281575	0.00240809	0.00602095	0.000932969	0.00397158	0.0294851	0.0198131	0.00616003	0.734324	0.032284	0	0.501726	0.005263	0.00158614	Bacteria	Firmicutes_A	Clostridia	Lachnospirales	Lachnospiraceae	COE1	COE1 sp009774375	MGG22778	1	1	K00169 & K00179
9	COE1 sp009774345	0.000995259	0.00385614	0.00537835	0.00423452	0.000328476	1.38029	1.50245	1.13746	0.878273	1.3702	0.278231	0.00248792	0.00198579	0.00132517	0.00459947	0.00421476	0.648096	0.212283	0.00608785	0.694317	0.178613	0.224281	Bacteria	Firmicutes_A	Clostridia	Lachnospirales	Lachnospiraceae	COE1	COE1 sp009774345	MGG35385	1	1	K00169 & K00179
10	COE1 MGG04332	0	0.0494288	0.0451781	0.040228	0.00722648	0.0062712	0.00394025	0.00341113	0.00239638	0.00331112	0.00158446	0	0.0112528	0.00695717	0.0735916	0.0223706	0.00154529	0.000609132	0	0.00320499	0.00197363	0.00158614	Bacteria	Firmicutes_A	Clostridia	Lachnospirales	Lachnospiraceae	COE1	COE1 MGG04332	MGG04332	1	1	K00169 & K00179
11	COE1 sp009774245	0	0	0	0.000352877	0.00229933	0.00783901	0.0160641	0.0148849	0.00419366	0.00722426	0.00697162	0	0.000661929	0.00397552	0.00141522	0.000324212	0.1774	0.00913698	0.00160207	0.00815815	0.173679	0.000951686	Bacteria	Firmicutes_A	Clostridia	Lachnospirales	Lachnospiraceae	COE1	COE1 sp009774245	MGG35343	1	1	K00169 & K00179
12	TF01-11 sp009774235	2.33786	0.115334	1.53211	0.845846	7.0537	0.0137966	0.0615286	0.0117839	0.0320516	0.0027091	0.00887297	0.305081	0.429261	1.24865	0.412184	0.702892	0.000309059	0.0164466	0.151555	0.000582725	0.0190784	0.0406053	Bacteria	Firmicutes_A	Clostridia	Lachnospirales	Lachnospiraceae	TF01-11	TF01-11 sp009774235	MGG33315	1	no-hit	K00169
13	TF01-11 MGG29279	0.057725	0.00315503	0.0340629	0.0232899	0.1984	0.0015678	0.000303096	0.000930308	0	0.00150505	0.000316892	0.00684177	0.0122457	0.00695717	0.00955275	0.0210738	0.000309059	0.00456849	0.00256331	0.000582725	0.000657875	0.00158614	Bacteria	Firmicutes_A	Clostridia	Lachnospirales	Lachnospiraceae	TF01-11	TF01-11 MGG29279	MGG29279	1	no-hit	K00169
14	TF01-11 sp003611745	0.00298578	0.00105168	0.00179278	0.00564603	0.00229933	0.0119153	0.0181858	0.0195365	0.00539185	0.00662224	0.129292	0.0245682	0.0218437	0.00397552	0.00813753	0.0103748	0.0108171	0.055431	0.0461395	0.0734234	1.15062	0.133236	Bacteria	Firmicutes_A	Clostridia	Lachnospirales	Lachnospiraceae	TF01-11	TF01-11 sp003611745	MGG49648	1	no-hit	K00169
15	TF01-11 MGG29936	0.00199052	0.00105168	0.00179278	0.00247014	0.00722648	0.257119	0.0257632	0.369642	0.037743	0.313352	0.0370764	0.00031099	0.00132386	0.00298164	0.000353806	0.000972636	0.218196	0.0621315	0.0435762	0.0944015	0.146377	0.240459	Bacteria	Firmicutes_A	Clostridia	Lachnospirales	Lachnospiraceae	TF01-11	TF01-11 MGG29936	MGG29936	1	no-hit	K00169
16	TF01-11 MGG17303	0.00165877	0.000350559	0.00143423	0.00211726	0.00591257	0.498247	0.365534	0.351966	0.175535	0.298302	0.0453155	0	0.000661929	0.00894493	0.000707611	0.000648424	0.00123624	0.00121826	0.00096124	0.000582725	0.000657875	0.000634457	Bacteria	Firmicutes_A	Clostridia	Lachnospirales	Lachnospiraceae	TF01-11	TF01-11 MGG17303	MGG17303	1	no-hit	K00169
17	TF01-11 MGG37962	0	0	0	0	0	0.00282204	0.00121239	0.00186062	0.00149774	0.00421415	0.0231331	0	0	0	0	0	0.000618118	0.00335023	0.0727338	0.000582725	0.0654586	0.0406053	Bacteria	Firmicutes_A	Clostridia	Lachnospirales	Lachnospiraceae	TF01-11	TF01-11 MGG37962	MGG37962	1	1	K00169 & K00179
18	UBA7182 sp009774145	1.19298	0.00280447	0.00143423	0.00176438	0.000985429	0.00815257	0.0148517	0.0114738	0.00449321	0.0117394	0.0725683	0.15705	0.185009	0.0149082	0.215114	0.20782	0.00401776	0.0134009	0.029478	0.0230176	0.0197363	0.0126891	Bacteria	Firmicutes_A	Clostridia	Lachnospirales	Lachnospiraceae	UBA7182	UBA7182 sp009774145	MGG21337	no-hit	no-hit	no-hit
19	UBA7182 MGG07298	0.0388151	0.0042067	0.00322701	0.00282301	0.00591257	0.0937545	0.218836	0.0986126	0.062905	0.0340142	0.216754	0.0329649	0.03773	0.0185524	0.0173365	0.0327454	0.208615	0.0188831	1.33933	0.131987	0.387489	0.857469	Bacteria	Firmicutes_A	Clostridia	Lachnospirales	Lachnospiraceae	UBA7182	UBA7182 MGG07298	MGG07298	no-hit	no-hit	no-hit
20	UBA7182 MGG38183	0.0733174	0.130408	0.253858	0.218078	0.458553	0.0031356	0.00212168	0.00434144	0.000299547	0.00120404	0.0345412	0.0357638	0.0642072	0.00397552	0.0339653	0.0197769	0.00278153	0.0313703	0.0128165	0.0093236	0.026315	0.0161787	Bacteria	Firmicutes_A	Clostridia	Lachnospirales	Lachnospiraceae	UBA7182	UBA7182 MGG38183	MGG38183	no-hit	no-hit	no-hit
21	UBA7182 MGG44255	0.00331753	0.0252402	0.0577276	0.043051	0.0683231	0.0109746	0.0118208	0.00992328	0.00389412	0.00571921	0.0079223	0.0236352	0.037399	0.777546	0.0661617	0.0486318	0.00309059	0.00700502	0.024031	0.00640998	0.00756557	0.0139581	Bacteria	Firmicutes_A	Clostridia	Lachnospirales	Lachnospiraceae	UBA7182	UBA7182 MGG44255	MGG44255	no-hit	no-hit	no-hit
22	UBA7182 MGG00883	0	0	0	0	0	0.271857	0.0709246	0.1811	0.0781819	0.163449	0.0237669	0	0	0	0	0.000324212	0.108171	0.126395	0.00160207	0.00116545	0	0.000951686	Bacteria	Firmicutes_A	Clostridia	Lachnospirales	Lachnospiraceae	UBA7182	UBA7182 MGG00883	MGG00883	no-hit	no-hit	no-hit
23	14-2 sp000403315	1.59275	0.890769	0.0272503	8.88438	0.697355	0.0623985	0.0979001	0.0582993	0.102745	0.082778	0.132778	0.411128	1.65449	4.67952	8.68982	6.493	0.0305968	0.0134009	0.0301188	0.0894483	4.77683	0.0479015	Bacteria	Firmicutes_A	Clostridia	Lachnospirales	Lachnospiraceae	14-2	14-2 sp000403315	MGG49398	no-hit	no-hit	no-hit
24	14-2 MGG19361	0.118436	0.00105168	0.000358557	0	0	0.0260255	0.0142455	0.0170556	0.0107837	0.00963235	0.0301047	0	0	0.000331294	0.000353806	0	0.0117442	0.00243653	0.0397312	0.00874088	0.0305912	0.0158614	Bacteria	Firmicutes_A	Clostridia	Lachnospirales	Lachnospiraceae	14-2	14-2 MGG19361	MGG19361	no-hit	1	K00179
25	14-2 MGG19443	0.0354976	0.174578	0.199357	0.323235	0.377748	0.0015678	0.00151548	0	0.00149774	0.00120404	0.0164784	0.0547342	0.0996204	0.461823	0.106142	0.00907794	0.000309059	0	0.0855503	0.000291363	0.000657875	0.00190337	Bacteria	Firmicutes_A	Clostridia	Lachnospirales	Lachnospiraceae	14-2	14-2 MGG19443	MGG19443	no-hit	1	K00179
26	14-2 MGG02975	0.00398104	0.00771229	0.00896391	0.0091748	0.0650383	0.00188136	0.00303096	0.000310103	0.000599095	0.000602022	0.00285203	0.000932969	0.00661929	0.0612893	0.025474	0.00842952	0.000309059	0.0018274	0.00160207	0.000874088	0.00559194	0.000317229	Bacteria	Firmicutes_A	Clostridia	Lachnospirales	Lachnospiraceae	14-2	14-2 MGG02975	MGG02975	no-hit	1	K00179
27	14-2 MGG28653	0.000331753	0.000350559	0	0.000705754	0.00131391	0.00815257	0.00242477	0.000930308	0	0.000602022	0.00285203	0	0.000330965	0.000331294	0.000353806	0	0.18389	0.0670045	0.000320413	0.0643911	0.0177626	0.123719	Bacteria	Firmicutes_A	Clostridia	Lachnospirales	Lachnospiraceae	14-2	14-2 MGG28653	MGG28653	no-hit	1	K00179
28	UBA3282 sp009774215	0.151943	0.000350559	0	0	0	0.114136	0.0557697	0.0564387	0.0419366	0.0493658	0.0332737	0	0	0	0.000353806	0.000324212	0.334711	0.0201014	0.188403	0.383724	0.606232	0.0428259	Bacteria	Firmicutes_A	Clostridia	Lachnospirales	Lachnospiraceae	UBA3282	UBA3282 sp009774215	MGG47447	no-hit	1	K00179
29	UBA3282 sp009774655	0.112796	0.0592444	0.113662	0.124566	0.0725933	0.023517	0.0142455	0.0173657	0.0107837	0.0102344	0.0250345	0.0942299	0.152906	0.00629458	0.142938	0.175399	0.0265791	0.0615223	0.11631	0.0268054	0.18881	0.102148	Bacteria	Firmicutes_A	Clostridia	Lachnospirales	Lachnospiraceae	UBA3282	UBA3282 sp009774655	MGG48728	no-hit	1	K00179
30	UBA3282 MGG25284	0.0918956	0.00210335	0.000717113	0.00141151	0.00164238	0.00783901	0.0163672	0.0105435	0.00419366	0.0177596	0.0212318	0.205564	0.163828	0.0125892	0.744053	0.29633	0.00556306	0.0018274	0.0131369	0.00670134	0.0131575	0.101196	Bacteria	Firmicutes_A	Clostridia	Lachnospirales	Lachnospiraceae	UBA3282	UBA3282 MGG25284	MGG25284	no-hit	1	K00179
31	UBA3282 MGG28869	0.0408056	0.00455726	0.00179278	0.00388165	0.00919734	0.0219492	0.0233384	0.0198466	0.0146778	0.0180606	0.00316892	0.00839672	0.00628833	0.0702343	0.00318425	0.00194527	0.0111261	0.00335023	0.000640826	0.0122372	0.00822344	0.00348952	Bacteria	Firmicutes_A	Clostridia	Lachnospirales	Lachnospiraceae	UBA3282	UBA3282 MGG28869	MGG28869	no-hit	1	K00179
32	UBA3282 MGG25575	0.0335071	0.0059595	0.00752969	0.00247014	0.00459867	0.00407628	0.00242477	0.000620205	0.000599095	0.00120404	0.00158446	0.030788	0.0774457	0.011264	0.0852672	0.0564129	0.0324512	0.00274109	0.00224289	0.00786679	0.0654586	0.00348952	Bacteria	Firmicutes_A	Clostridia	Lachnospirales	Lachnospiraceae	UBA3282	UBA3282 MGG25575	MGG25575	no-hit	1	K00179
33	UBA3282 MGG19356	0.0185782	0.220501	0.066333	0.308414	0.158983	0.023517	0.0333406	0.0294597	0.0164751	0.00210708	0.00760541	0	0	0.000662587	0	0.000324212	0.021016	0.10142	0.0378088	0.00495316	0.0115128	0.873648	Bacteria	Firmicutes_A	Clostridia	Lachnospirales	Lachnospiraceae	UBA3282	UBA3282 MGG19356	MGG19356	no-hit	1	K00179
34	UBA3282 sp003611805	0.00232227	0.015074	0.00466124	0.0169381	0.00788343	0.0338645	0.0148517	0.0328709	0.0056914	0.0301011	0.666107	0.00435386	0.0056264	0.00728846	0.014506	0.00583582	0.010508	0.00578676	0.00544702	0.0142768	0.0256571	0.0066618	Bacteria	Firmicutes_A	Clostridia	Lachnospirales	Lachnospiraceae	UBA3282	UBA3282 sp003611805	MGG49544	no-hit	1	K00179
35	UBA3282 MGG44320	0	0.00140223	0.00107567	0.000705754	0.00197086	1.44551	0.84473	0.54454	0.485866	0.39312	0.12644	0	0.000992894	0.00298164	0.00106142	0.000324212	0.00278153	0.000304566	0.00192248	0.00640998	0.00230256	0.00190337	Bacteria	Firmicutes_A	Clostridia	Lachnospirales	Lachnospiraceae	UBA3282	UBA3282 MGG44320	MGG44320	no-hit	1	K00179
36	UBA3282 sp009774175	0.000331753	1.92036	0.0953761	1.88966	1.64468	1.25706	0.473134	1.34367	0.410679	1.2507	0.125806	0.00124396	0.00165482	0.000662587	0.00283045	0.00453897	0.135986	0.00609132	0.00160207	0.0544848	0.00197363	0.00285506	Bacteria	Firmicutes_A	Clostridia	Lachnospirales	Lachnospiraceae	UBA3282	UBA3282 sp009774175	MGG32056	no-hit	1	K00179
37	UBA3282 sp009774575	0	0	0	0	0	0.120094	0.037584	0.0741145	0.0236642	0.0875941	0.0107743	0.00404287	0.00496447	0.000331294	0	0.000972636	0	0.00152283	0.0756175	0	0.000328938	0.000317229	Bacteria	Firmicutes_A	Clostridia	Lachnospirales	Lachnospiraceae	UBA3282	UBA3282 sp009774575	MGG38501	no-hit	1	K00179
38	UBA3282 sp009774585	0.000331753	0.00140223	0.00107567	0.00105863	0.000328476	0.360594	0.587704	0.217382	0.308234	0.237498	0.0538716	0	0	0	0.000707611	0.000324212	0.763993	0.101725	0.000640826	1.90842	0.393738	0.00507566	Bacteria	Firmicutes_A	Clostridia	Lachnospirales	Lachnospiraceae	UBA3282	UBA3282 sp009774585	MGG07153	no-hit	1	K00179
39	UBA3282 MGG07741	0	0	0	0	0	0.0630256	0.189132	0.0536477	0.0566145	0.00963235	0.00633784	0	0	0	0	0	0	0	0	0	0	0	Bacteria	Firmicutes_A	Clostridia	Lachnospirales	Lachnospiraceae	UBA3282	UBA3282 MGG07741	MGG07741	no-hit	1	K00179
40	Schaedlerella sp009911175	0.237203	0.0133212	0.00501979	0.00846904	0.0174092	0.0921867	0.0633472	0.0750448	0.0392407	0.0586971	0.184114	0.00124396	0.00463351	0.0182212	0.00424567	0.00324212	0.0370871	0.117258	0.195452	0.0903224	0.0723663	0.295974	Bacteria	Firmicutes_A	Clostridia	Lachnospirales	Lachnospiraceae	Schaedlerella	Schaedlerella sp009911175	MGG49775	1	1	K00169 & K00179
41	Schaedlerella MGG38568	0.114455	0.150039	0.253141	0.18032	0.234532	0.0398221	0.0330375	0.0235678	0.0260606	0.0261879	0.0253514	0.0960958	0.084396	0.331956	0.074653	0.149462	0.0302878	0.0152283	0.0249922	0.0101977	0.0111839	0.00951686	Bacteria	Firmicutes_A	Clostridia	Lachnospirales	Lachnospiraceae	Schaedlerella	Schaedlerella MGG38568	MGG38568	1	1	K00169 & K00179
42	Schaedlerella arabinosiphila	0.0809478	0.920917	0.930454	0.845493	1.88874	0.0899918	0.0830484	0.0551982	0.0500244	0.0788648	0.0836595	0.0152385	0.0218437	0.0440621	0.0360882	0.0385812	0.106316	0.0481214	0.288372	0.103434	0.182889	0.157028	Bacteria	Firmicutes_A	Clostridia	Lachnospirales	Lachnospiraceae	Schaedlerella	Schaedlerella arabinosiphila	MGG40713	1	1	K00169 & K00179
43	Schaedlerella sp000403295	0.0102843	0.00806285	0.016135	0.0141151	0.0187231	0.00752545	0.00303096	0.00465154	0.00179728	0.00301011	0.0038027	0.00124396	0.00165482	0.00960752	0	0.00162106	0.0333784	0.00730959	0.0124961	0.0122372	0.0351963	0.00380674	Bacteria	Firmicutes_A	Clostridia	Lachnospirales	Lachnospiraceae	Schaedlerella	Schaedlerella sp000403295	MGG49776	1	1	K00169 & K00179
44	Schaedlerella MGG30550	0.000663506	0.00105168	0	0	0	0.313247	0.203075	0.133344	0.103643	0.0999356	0.0503858	0.00031099	0	0.000662587	0.000353806	0.000324212	0.0979716	0.0149237	0.0278759	0.182684	0.0654586	0.0142753	Bacteria	Firmicutes_A	Clostridia	Lachnospirales	Lachnospiraceae	Schaedlerella	Schaedlerella MGG30550	MGG30550	1	1	K00169 & K00179
45	CAG-56 sp004793585	2.169	3.24758	4.42961	2.97899	5.76377	0.0200679	0.0142455	0.0229476	0.00479276	0.0171576	0.0481676	0.438807	0.307466	1.86253	0.0449333	0.0210738	0.0302878	0.0319794	0.0586356	0.0437044	0.0121707	0.0425086	Bacteria	Firmicutes_A	Clostridia	Lachnospirales	Lachnospiraceae	CAG-56	CAG-56 sp004793585	MGG49266	no-hit	no-hit	no-hit
46	CAG-95 sp009911035	0.354976	0.0042067	0.00968103	0.0137622	0.0423734	0.0504832	0.0254601	0.0564387	0.0104842	0.0346162	0.0142601	0.00870771	0.0125767	0.0294851	0.0304273	0.0155622	0.0281244	0.0167511	0.0217881	0.111883	0.0447355	0.0126891	Bacteria	Firmicutes_A	Clostridia	Lachnospirales	Lachnospiraceae	CAG-95	CAG-95 sp009911035	MGG49873	1	no-hit	K00169
47	CAG-95 MGG28239	0.231564	0.121644	0.180354	0.223018	0.562023	0.652519	0.103962	0.384527	0.129404	0.284756	0.205029	0.104804	0.233992	0.524438	0.287644	0.214304	0.0160711	0.0688319	0.30247	0.0862433	0.176968	0.340386	Bacteria	Firmicutes_A	Clostridia	Lachnospirales	Lachnospiraceae	CAG-95	CAG-95 MGG28239	MGG28239	1	1	K00169 & K00179
48	CAG-95 sp003612395	0.000995259	0.000350559	0.00143423	0.00141151	0.000985429	0.075568	0.0381902	0.0614003	0.0182724	0.0457536	0.0354919	0.000932969	0.000330965	0.00198776	0.00141522	0.000648424	0.0244156	0.018274	0.0237106	0.0332153	0.115786	0.0266472	Bacteria	Firmicutes_A	Clostridia	Lachnospirales	Lachnospiraceae	CAG-95	CAG-95 sp003612395	MGG49548	1	no-hit	K00169
49	CAG-95 sp009917455	0.00995259	0.00350559	0.00215134	0.00388165	0.00525562	0.00721189	0.0112146	0.00868287	0.00599095	0.00511718	0.0104574	0.116932	0.169454	0.147757	0.412184	0.106017	0.00587212	0.00639589	0.0211473	0.0142768	0.0417751	0.00634457	Bacteria	Firmicutes_A	Clostridia	Lachnospirales	Lachnospiraceae	CAG-95	CAG-95 sp009917455	MGG49677	1	1	K00169 & K00179
50	CAG-95 MGG03593	0.000663506	0	0	0	0.000328476	0.072746	0.0163672	0.0437245	0.0137792	0.0346162	0.00507027	0	0.000330965	0.000331294	0.000353806	0	0.000927176	0.0118781	0.000640826	0.000874088	0.0467091	0.000317229	Bacteria	Firmicutes_A	Clostridia	Lachnospirales	Lachnospiraceae	CAG-95	CAG-95 MGG03593	MGG03593	1	1	K00169 & K00179
51	CAG-95 MGG46132	0	0	0	0	0.000656953	0.015678	0.00727431	0.00713236	0.00389412	0.0144485	0.0339074	0	0.000330965	0.000331294	0.000707611	0.000648424	0.00803553	0.0511671	0.0406925	0.0241831	0.0141443	0.0231577	Bacteria	Firmicutes_A	Clostridia	Lachnospirales	Lachnospiraceae	CAG-95	CAG-95 MGG46132	MGG46132	1	no-hit	K00169
52	CAG-95 MGG28799	0	0	0	0	0	0.0592629	0.0197013	0.0387628	0.0167747	0.0418405	0.0126757	0	0.000330965	0	0	0	0.00123624	0.0115735	0.0217881	0.00116545	0.0187494	0.00697903	Bacteria	Firmicutes_A	Clostridia	Lachnospirales	Lachnospiraceae	CAG-95	CAG-95 MGG28799	MGG28799	no-hit	1	K00179
53	Acetatifactor MGG33551	0.393459	0.404194	0.391544	0.491205	0.323549	0.0417035	0.0245508	0.0446548	0.0203692	0.0255859	0.0719345	0.216138	0.224394	0.030479	0.453933	0.0327454	0.00927176	0.186699	0.0605581	0.0142768	0.175653	0.164642	Bacteria	Firmicutes_A	Clostridia	Lachnospirales	Lachnospiraceae	Acetatifactor	Acetatifactor MGG33551	MGG33551	no-hit	1	K00179
54	Acetatifactor MGG12944	0.048436	0.521281	0.0182864	0.411102	0.697355	0	0	0	0	0	0	0	0.0675168	0.00563199	0.120294	0.0081053	0	0	0	0	0	0	Bacteria	Firmicutes_A	Clostridia	Lachnospirales	Lachnospiraceae	Acetatifactor	Acetatifactor MGG12944	MGG12944	1	1	K00169 & K00179
55	Acetatifactor MGG48633	0.0288625	0.00701117	0.00752969	0.0222312	0.075878	0.049229	0.025157	0.0356618	0.0170742	0.0264889	0.011725	0.00031099	0.000330965	0.466793	0.0123832	0.00583582	0.0101989	0.00883242	0.0592764	0.0122372	0.0286176	0.0256955	Bacteria	Firmicutes_A	Clostridia	Lachnospirales	Lachnospiraceae	Acetatifactor	Acetatifactor MGG48633	MGG48633	1	1	K00169 & K00179
56	Acetatifactor MGG47238	0.00398104	0.0445209	0.0111153	0.040228	0.0377748	0.00721189	0.00333406	0.00899297	0.00209683	0.00301011	0.00316892	0.00062198	0.000330965	0.00298164	0.00141522	0.000972636	0.00370871	0.00395936	0.00448578	0.00116545	0.00657875	0.00412397	Bacteria	Firmicutes_A	Clostridia	Lachnospirales	Lachnospiraceae	Acetatifactor	Acetatifactor MGG47238	MGG47238	1	1	K00169 & K00179
57	Acetatifactor MGG22999	0.00763032	0	0.000358557	0	0.000656953	0.0109746	0.00636503	0.00775256	0.00239638	0.00391314	0.0152108	0.0450935	0.0512995	0.0145769	0.176549	0.116392	0.00154529	0.00639589	0.0374883	0.0069927	0.0200652	0.0301367	Bacteria	Firmicutes_A	Clostridia	Lachnospirales	Lachnospiraceae	Acetatifactor	Acetatifactor MGG22999	MGG22999	no-hit	1	K00179
58	Acetatifactor sp003612485	0.000995259	0.00105168	0.0025099	0.00105863	0.0167523	0.0733731	0.043949	0.0474457	0.0212679	0.0294991	0.00855608	0.00186594	0.00198579	0.00265035	0.00353806	0.00518739	0.0135986	0.0121826	0.0301188	0.00757543	0.0707216	0.029185	Bacteria	Firmicutes_A	Clostridia	Lachnospirales	Lachnospiraceae	Acetatifactor	Acetatifactor sp003612485	MGG49845	no-hit	1	K00179
59	Acetatifactor MGG44257	0.00298578	0.00210335	0	0.000705754	0.00164238	0.0348052	0.0175796	0.0322507	0.00928597	0.0234788	0.0114081	0.00031099	0.000992894	0.00165647	0.000707611	0.000648424	0.00463588	0.0124872	0.0179431	0.00611861	0.0141443	0.0142753	Bacteria	Firmicutes_A	Clostridia	Lachnospirales	Lachnospiraceae	Acetatifactor	Acetatifactor MGG44257	MGG44257	1	1	K00169 & K00179
60	Acetatifactor MGG02580	0.00132701	0	0.000717113	0.000705754	0.000328476	0.111	0.0263694	0.0682226	0.0146778	0.0475597	0.00728851	0.00062198	0.000992894	0.000993881	0.00424567	0.00324212	0.0655205	0.018274	0.0467803	0.0259313	0.0799318	0.00190337	Bacteria	Firmicutes_A	Clostridia	Lachnospirales	Lachnospiraceae	Acetatifactor	Acetatifactor MGG02580	MGG02580	1	1	K00169 & K00179
61	Acetatifactor MGG28570	0.000331753	0.209985	0.050915	0.219137	0.217451	0.00062712	0.000303096	0.000930308	0.000599095	0.00180606	0.00126757	0.00031099	0	0	0.00106142	0.000324212	0.000618118	0.000304566	0.00192248	0	0.00559194	0.00253783	Bacteria	Firmicutes_A	Clostridia	Lachnospirales	Lachnospiraceae	Acetatifactor	Acetatifactor MGG28570	MGG28570	1	1	K00169 & K00179
62	ASTD01 MGG22113	0.103507	0.0368087	0.0849779	0.0751628	0.152741	0.00031356	0	0	0	0.000301011	0.00126757	0.0724606	0.165813	0.0675839	0.106849	0.249968	0.00154529	0.00121826	0.00288372	0.00786679	0.0355253	0.0342607	Bacteria	Firmicutes_A	Clostridia	Lachnospirales	Lachnospiraceae	ASTD01	ASTD01 MGG22113	MGG22113	1	1	K00169 & K00179
63	ASTD01 MGG02150	0.08327	0.0354064	0.0573691	0.065988	0.11858	0.0580086	0.0415242	0.0406234	0.0212679	0.028596	0.0310554	0.0102627	0.0211817	1.25229	0.0477638	0.0677603	0.0219432	0.0356342	0.0916382	0.0317585	0.0657875	0.0377502	Bacteria	Firmicutes_A	Clostridia	Lachnospirales	Lachnospiraceae	ASTD01	ASTD01 MGG02150	MGG02150	1	1	K00169 & K00179
64	ASTD01 sp000403455	0.183128	0.148987	0.250631	0.194082	1.0958	0.064907	0.0227322	0.0418638	0.0101846	0.0373253	0.020598	0.931103	1.38939	0.848774	0.622344	0.397484	0.0259609	0.484869	0.0262739	0.0241831	0.0884842	0.0355296	Bacteria	Firmicutes_A	Clostridia	Lachnospirales	Lachnospiraceae	ASTD01	ASTD01 sp000403455	MGG49500	1	1	K00169 & K00179
65	ASTD01 MGG19142	0.0786255	0.645729	0.100037	0.0511671	0.223692	0.0232035	0.0272787	0.021087	0.0104842	0.0177596	0.0038027	0.00715276	0.00231675	0.00165647	0.0304273	0.0755414	0.00339965	0.000304566	0.133292	0.00291363	0.036841	0.0241094	Bacteria	Firmicutes_A	Clostridia	Lachnospirales	Lachnospiraceae	ASTD01	ASTD01 MGG19142	MGG19142	1	1	K00169 & K00179
66	ASTD01 sp009830285	0.0461137	0.164763	0.323777	0.424864	0.277562	0.00752545	0.00757741	0.0142647	0.00389412	0.00782628	0.0104574	0.00342089	0.107564	0.475075	0.0898667	0.399105	0.000309059	0.00730959	0.049664	0.000582725	0.0144733	0.00634457	Bacteria	Firmicutes_A	Clostridia	Lachnospirales	Lachnospiraceae	ASTD01	ASTD01 sp009830285	MGG35987	1	1	K00169 & K00179
67	ASTD01 MGG49081	0.00265402	0.00105168	0.0025099	0.00176438	0.00328476	0.0263391	0.0266725	0.027289	0.0116823	0.0249839	0.0177459	0.00031099	0.000330965	0.0374362	0.00141522	0.00226949	0.00339965	0.0149237	0.0557519	0.020104	0.0414461	0.0022206	Bacteria	Firmicutes_A	Clostridia	Lachnospirales	Lachnospiraceae	ASTD01	ASTD01 MGG49081	MGG49081	1	1	K00169 & K00179
68	ASTD01 MGG40488	0.00431279	0.167216	0.0605961	0.153854	0.105441	0.00501696	0.00484954	0.00155051	0.00239638	0.00301011	0.00221824	0.00155495	0.00198579	0.0768601	0.00389186	0.00453897	0.0349236	0.00365479	0.00608785	0.00495316	0.0171048	0.0044412	Bacteria	Firmicutes_A	Clostridia	Lachnospirales	Lachnospiraceae	ASTD01	ASTD01 MGG40488	MGG40488	1	1	K00169 & K00179
69	ASTD01 sp009774295	0.000663506	0	0.000358557	0	0.000328476	0.220433	0.126694	0.111327	0.088666	0.0866911	0.0716176	0	0	0.000331294	0.00141522	0.000324212	0.141858	0.00791872	0.0144186	0.224349	0.0299333	0.0247438	Bacteria	Firmicutes_A	Clostridia	Lachnospirales	Lachnospiraceae	ASTD01	ASTD01 sp009774295	MGG28312	1	1	K00169 & K00179
70	ASTD01 MGG43129	0	0	0	0	0	0.0765087	0.0148517	0.0496164	0.0131801	0.0403354	0.0107743	0	0	0	0	0	0.156384	0.00822328	0.0791421	0.0571071	0.0993392	0.321353	Bacteria	Firmicutes_A	Clostridia	Lachnospirales	Lachnospiraceae	ASTD01	ASTD01 MGG43129	MGG43129	1	1	K00169 & K00179
71	ASTD01 MGG27983	0	0.000350559	0	0	0	0.0015678	0.00151548	0.00186062	0.000299547	0.00150505	0.00253514	0	0	0.000331294	0	0	0.00123624	0	0.033323	0.00145681	0.000657875	0.0682042	Bacteria	Firmicutes_A	Clostridia	Lachnospirales	Lachnospiraceae	ASTD01	ASTD01 MGG27983	MGG27983	1	1	K00169 & K00179
72	UBA9502 MGG34751	0.0172512	0.000350559	0	0	0	0.0332374	0.0115177	0.0291496	0.00838733	0.0234788	0.0186966	0.0236352	0.0238295	0.00165647	0.0573165	0.0453897	0.00710835	0.00304566	0.0166615	0.00815815	0.0164469	0.019351	Bacteria	Firmicutes_A	Clostridia	Lachnospirales	Lachnospiraceae	UBA9502	UBA9502 MGG34751	MGG34751	no-hit	no-hit	no-hit
73	UBA9502 MGG22603	0.000995259	0.000350559	0.00107567	0.000352877	0.000985429	0.0031356	0.00394025	0.00372123	0.00269593	0.00150505	0.00190135	0	0.000661929	0.0490315	0.00106142	0.000648424	0.00309059	0.0106598	0.00448578	0.000874088	0.00361831	0.0913619	Bacteria	Firmicutes_A	Clostridia	Lachnospirales	Lachnospiraceae	UBA9502	UBA9502 MGG22603	MGG22603	no-hit	no-hit	no-hit
74	UBA9502 MGG42040	0	0.207881	0.206529	0.0589304	0.547898	0.0119153	0.00363716	0.00837277	0.00329502	0.00963235	0.0282034	0.00031099	0.000330965	0.000662587	0	0	0.00216341	0.00456849	0.0134574	0.00990633	0.0148022	0.00317229	Bacteria	Firmicutes_A	Clostridia	Lachnospirales	Lachnospiraceae	UBA9502	UBA9502 MGG42040	MGG42040	no-hit	no-hit	no-hit
75	UBA9502 MGG33911	0.000663506	0	0	0.000705754	0.000328476	0.0454662	0.0112146	0.0353517	0.00988506	0.027091	0.0148939	0.00031099	0	0	0	0.000324212	0.0559396	0.00730959	0.0285168	0.00407908	0.063485	0.00126891	Bacteria	Firmicutes_A	Clostridia	Lachnospirales	Lachnospiraceae	UBA9502	UBA9502 MGG33911	MGG33911	no-hit	no-hit	no-hit
76	UBA9502 MGG36821	0	0.000350559	0	0	0.000656953	0.036373	0.0230353	0.0257385	0.0161756	0.0195657	0.0370764	0	0	0	0	0	0.0135986	0.0447712	0.0464599	0.0192299	0.0891421	0.00983409	Bacteria	Firmicutes_A	Clostridia	Lachnospirales	Lachnospiraceae	UBA9502	UBA9502 MGG36821	MGG36821	no-hit	no-hit	no-hit
77	Eubacterium_F MGG34126	0.483696	0.0042067	0.0172107	0.0116449	0.0716078	0.00909325	0.00303096	0.00806267	0.00119819	0.00662224	0.00253514	0.382517	0.558007	0.0331294	0.819768	0.982039	0.00339965	0.00121826	0.00512661	0.00407908	0.00756557	0.0066618	Bacteria	Firmicutes_A	Clostridia	Lachnospirales	Lachnospiraceae	Eubacterium_F	Eubacterium_F MGG34126	MGG34126	1	1	K00169 & K00179
78	Eubacterium_F MGG41689	0.000331753	0.512166	0.258161	0.525434	0.252927	0.131382	0.10275	0.111947	0.0682968	0.108665	0.0367595	0	0.00364061	0.00596329	0.00742992	0.00291791	0.0241066	0.00822328	0.096124	0.0439957	0.0121707	0.0672525	Bacteria	Firmicutes_A	Clostridia	Lachnospirales	Lachnospiraceae	Eubacterium_F	Eubacterium_F MGG41689	MGG41689	1	no-hit	K00169
79	Eubacterium_F MGG05372	0	0	0	0	0	0.143297	0.113964	0.106985	0.0799792	0.132445	0.0636953	0	0	0.00132517	0	0	0.161329	0.0791872	0.068248	0.15821	0.0322359	0.196047	Bacteria	Firmicutes_A	Clostridia	Lachnospirales	Lachnospiraceae	Eubacterium_F	Eubacterium_F MGG05372	MGG05372	1	1	K00169 & K00179
80	Eubacterium_F MGG08404	0	0	0	0	0.000656953	0.230153	0.157004	0.184511	0.137492	0.160439	0.0678149	0	0	0	0	0	0.135059	0.0599995	0.00288372	0.20745	0.260848	0.00729626	Bacteria	Firmicutes_A	Clostridia	Lachnospirales	Lachnospiraceae	Eubacterium_F	Eubacterium_F MGG08404	MGG08404	1	1	K00169 & K00179
81	UMGS1370 MGG28688	0.12109	0.107271	0.17892	0.123154	0.336688	0.00533052	0.0106084	0.00620205	0.00539185	0.00331112	0.0148939	0.0628199	0.0268081	0.00298164	0.0130908	0.0184801	0.00710835	0.000304566	0.00384496	0.00728406	0.000986813	0.00761349	Bacteria	Firmicutes_A	Clostridia	Lachnospirales	Lachnospiraceae	UMGS1370	UMGS1370 MGG28688	MGG28688	no-hit	no-hit	no-hit
82	UMGS1370 sp009774615	0.137678	0.277292	0.401583	0.455917	1.15098	0.193153	0.0636503	0.137996	0.0440335	0.0785638	0.242739	0.359504	0.61394	1.34472	0.450395	0.2571	0.0611936	0.0734004	0.513622	0.0970237	0.221704	0.267741	Bacteria	Firmicutes_A	Clostridia	Lachnospirales	Lachnospiraceae	UMGS1370	UMGS1370 sp009774615	MGG19884	no-hit	1	K00179
83	UMGS1370 MGG36433	0.000331753	0.000350559	0.00107567	0.000705754	0.000985429	0.159916	0.0863825	0.104505	0.0548172	0.0635133	0.0158446	0.00062198	0.000661929	0.000331294	0.000353806	0.000648424	0.0120533	0.00761415	0.00576744	0.0142768	0.0101971	0.000951686	Bacteria	Firmicutes_A	Clostridia	Lachnospirales	Lachnospiraceae	UMGS1370	UMGS1370 MGG36433	MGG36433	no-hit	1	K00179
84	UMGS1370 MGG47824	0	0	0	0.000352877	0	0.0310425	0.0236415	0.0266688	0.0134796	0.0228768	0.0110912	0.00031099	0.000330965	0.000331294	0.000353806	0.000324212	0.0333784	0.00639589	0.00576744	0.0337981	0.00460513	0.0044412	Bacteria	Firmicutes_A	Clostridia	Lachnospirales	Lachnospiraceae	UMGS1370	UMGS1370 MGG47824	MGG47824	no-hit	1	K00179
85	Clostridium_Q MGG28574	0.248483	0.279045	0.212266	0.210667	0.204641	0.0351187	0.0321282	0.0440346	0.0173737	0.0382284	0.0396115	0.162026	0.122788	0.0175586	0.123124	0.190313	0.0747922	0.0341114	0.104455	0.0874088	0.109536	0.015227	Bacteria	Firmicutes_A	Clostridia	Lachnospirales	Lachnospiraceae	Clostridium_Q	Clostridium_Q MGG28574	MGG28574	no-hit	no-hit	no-hit
86	Clostridium_Q sp009911305	0.0209004	0.0241885	0.0186449	0.0162323	0.0200371	0.0322967	0.0215198	0.0347315	0.0152769	0.0340142	0.0285203	0.0111956	0.0125767	0.000993881	0.00990656	0.0132927	0.0207069	0.00852785	0.0208269	0.0131113	0.0190784	0.0580529	Bacteria	Firmicutes_A	Clostridia	Lachnospirales	Lachnospiraceae	Clostridium_Q	Clostridium_Q sp009911305	MGG49777	no-hit	no-hit	no-hit
87	UBA3402 MGG30540	0.0796207	0.0813296	0.0473295	0.0808088	0.0877032	0.00972037	0.0081836	0.00775256	0.00389412	0.00511718	0.0171122	0.0656188	0.0721503	0.170948	0.123478	0.0907794	0.00649024	0.00335023	0.0711317	0.0122372	0.00756557	0.0171303	Bacteria	Firmicutes_A	Clostridia	Lachnospirales	Lachnospiraceae	UBA3402	UBA3402 MGG30540	MGG30540	no-hit	no-hit	no-hit
88	UBA3402 MGG38063	0.0341706	0.0396131	0.0405169	0.0628121	0.0604396	0.00815257	0.00788051	0.00744246	0.00449321	0.00632123	0.00158446	0.0326539	0.0287939	0.0487002	0.0502404	0.0742446	0.015762	0.00426392	0.0131369	0.0101977	0.0101971	0.0158614	Bacteria	Firmicutes_A	Clostridia	Lachnospirales	Lachnospiraceae	UBA3402	UBA3402 MGG38063	MGG38063	no-hit	no-hit	no-hit
89	UBA3402 sp002358555	0.00398104	0.000350559	0.000358557	0.000352877	0.000656953	1.46715	0.131241	1.76293	0.182424	1.44786	0.180628	0.00062198	0	0.000331294	0.000707611	0.000648424	0.142785	0.239389	0.0714521	0.00145681	0.528274	0.0399708	Bacteria	Firmicutes_A	Clostridia	Lachnospirales	Lachnospiraceae	UBA3402	UBA3402 sp002358555	MGG47064	no-hit	no-hit	no-hit
90	UBA3402 MGG30132	0	0.0532849	0.0405169	0.0409337	0.279862	0.0219492	0.0103053	0.0179859	0.00509231	0.0129435	0.00443649	0	0.000330965	0	0	0.000324212	0.000309059	0.00243653	0.00288372	0.00145681	0.00460513	0.000951686	Bacteria	Firmicutes_A	Clostridia	Lachnospirales	Lachnospiraceae	UBA3402	UBA3402 MGG30132	MGG30132	no-hit	no-hit	no-hit
91	MD308 sp000403475	0.111801	0.0140223	0.367521	0.228311	1.20321	0.00250848	0.00606193	0.00434144	0.00269593	0.00421415	0	0.375987	0.366709	0.02816	0.212637	0.633186	0.00154529	0.00304566	0.0317209	0.00291363	0.00427619	0.0117375	Bacteria	Firmicutes_A	Clostridia	Lachnospirales	Lachnospiraceae	MD308	MD308 sp000403475	MGG49922	1	1	K00169 & K00179
92	MD308 sp010206225	0.125403	0.0662556	0.0243818	0.0437567	0.0564979	0.0210085	0.0109115	0.00992328	0.0056914	0.0084283	0.0237669	0.0525573	0.0827412	1.21253	0.04741	0.0298275	0.00649024	0.00883242	0.0381292	0.00407908	0.0111839	0.0926308	Bacteria	Firmicutes_A	Clostridia	Lachnospirales	Lachnospiraceae	MD308	MD308 sp010206225	MGG49908	1	1	K00169 & K00179
93	MD308 MGG28353	0	0	0.000358557	0.000352877	0	0.197229	0.155185	0.0496164	0.104242	0.106558	0.0636953	0	0	0	0	0	0.0491404	0.00213196	0.00544702	0.0518625	0.0374989	0.0117375	Bacteria	Firmicutes_A	Clostridia	Lachnospirales	Lachnospiraceae	MD308	MD308 MGG28353	MGG28353	1	1	K00169 & K00179
94	CAG-81 sp009917545	0.510568	0.00736173	0.0200792	0.0232899	0.0666807	0.0830935	0.0584976	0.0651215	0.0506235	0.0484627	0.104891	0.00435386	0.00397158	0.030479	0.00495328	0.00518739	0.119606	0.0709639	0.314325	0.121207	0.217757	0.192241	Bacteria	Firmicutes_A	Clostridia	Lachnospirales	Lachnospiraceae	CAG-81	CAG-81 sp009917545	MGG49678	no-hit	no-hit	no-hit
95	CAG-81 MGG34764	0.000663506	0.00315503	0.00179278	0.00423452	0.0111682	0.0301018	0.00697122	0.0161253	0.0056914	0.0165556	0.02345	0.00031099	0	0.000662587	0.000707611	0.000324212	0.0163801	0.0292383	0.0342842	0.00903224	0.052959	0.00507566	Bacteria	Firmicutes_A	Clostridia	Lachnospirales	Lachnospiraceae	CAG-81	CAG-81 MGG34764	MGG34764	no-hit	no-hit	no-hit
96	1XD8-76 MGG26306	0.147962	0.0879902	0.0742212	0.255483	0.186246	0.0250848	0.0127301	0.0161253	0.00808778	0.0117394	0.0465831	0.154562	0.314086	1.47128	0.279507	0.252237	0.0132895	0.016142	0.0711317	0.00407908	0.0151311	0.0710592	Bacteria	Firmicutes_A	Clostridia	Lachnospirales	Lachnospiraceae	1XD8-76	1XD8-76 MGG26306	MGG26306	1	1	K00169 & K00179
97	1XD8-76 MGG17811	0	0.000350559	0	0.000705754	0.000328476	0.0479747	0.0203075	0.0334911	0.0107837	0.027994	0.00823919	0.00031099	0.000330965	0.000662587	0.000353806	0	0.0123624	0.00152283	0.00288372	0.00145681	0.00921025	0.00475843	Bacteria	Firmicutes_A	Clostridia	Lachnospirales	Lachnospiraceae	1XD8-76	1XD8-76 MGG17811	MGG17811	1	1	K00169 & K00179
98	Kineothrix sp011958945	0.0560663	0.0382109	0.0294016	0.0349348	0.0656953	0.0398221	0.031522	0.0282193	0.0140787	0.027693	0.0478507	0.136835	0.348175	0.108002	0.0866824	0.0842952	0.0185435	0.0338068	0.252165	0.0300103	0.0549326	0.257907	Bacteria	Firmicutes_A	Clostridia	Lachnospirales	Lachnospiraceae	Kineothrix	Kineothrix sp011958945	MGG37897	1	1	K00169 & K00179
99	Kineothrix MGG01877	0.0049763	0.00841341	0.00717113	0.00282301	0.00821191	0.969215	0.300369	0.796343	0.300446	0.807913	0.116933	0.00062198	0.00264772	0.00662587	0.00389186	0.00486318	0.761212	0.433702	0.00576744	0.864764	0.292754	0.00507566	Bacteria	Firmicutes_A	Clostridia	Lachnospirales	Lachnospiraceae	Kineothrix	Kineothrix MGG01877	MGG01877	no-hit	1	K00179
100	Kineothrix MGG46552	0.00265402	0.0189302	0.0114738	0.0127036	0.0200371	0.0163051	0.00909289	0.0155051	0.0062905	0.0114384	0.0107743	0.0143055	0.0519615	0.0334607	0.0261816	0.0136169	0.0123624	0.0124872	0.0320413	0.0142768	0.0246703	0.0358468	Bacteria	Firmicutes_A	Clostridia	Lachnospirales	Lachnospiraceae	Kineothrix	Kineothrix MGG46552	MGG46552	1	1	K00169 & K00179
101	Kineothrix sp000403275	0	3.75203	1.93083	3.87706	1.99254	0.0109746	0.00575883	0.00744246	0.00299547	0.0162546	0.0244007	0.00342089	0.00595737	0.000662587	0.630836	0.109584	0.00587212	0.268627	0.0048062	0.00670134	0.0177626	0.0066618	Bacteria	Firmicutes_A	Clostridia	Lachnospirales	Lachnospiraceae	Kineothrix	Kineothrix sp000403275	MGG49697	no-hit	1	K00179
102	Kineothrix MGG28276	0	0	0	0	0	0.0429578	0.00454645	0.0576791	0.00539185	0.0580951	0.00253514	0	0	0.000331294	0	0	0.000309059	0	0.000320413	0	0	0	Bacteria	Firmicutes_A	Clostridia	Lachnospirales	Lachnospiraceae	Kineothrix	Kineothrix MGG28276	MGG28276	no-hit	1	K00179
103	Eubacterium_J plexicaudatum	0.00464454	0.0497793	0.0580862	0.0232899	0.075878	0.00721189	0.00697122	0.0105435	0.00389412	0.00632123	0.00950676	0.00404287	0.00496447	0.00662587	0.0116756	0.00745688	0.00278153	0.00456849	0.0182636	0.00320499	0.0148022	0.00761349	Bacteria	Firmicutes_A	Clostridia	Lachnospirales	Lachnospiraceae	Eubacterium_J	Eubacterium_J plexicaudatum	MGG49597	1	1	K00169 & K00179
104	Eubacterium_J MGG27300	0.0162559	0.369489	0.359632	0.197964	0.307125	0.0219492	0.0163672	0.0300799	0.00688959	0.0207697	0.0418297	0.00062198	0.00661929	0	0.175841	0.0463623	0.0145258	0.00578676	0.0852299	0.00757543	0.0585509	0.0088824	Bacteria	Firmicutes_A	Clostridia	Lachnospirales	Lachnospiraceae	Eubacterium_J	Eubacterium_J MGG27300	MGG27300	1	1	K00169 & K00179
105	Lachnoclostridium_B MGG28349	0.0159241	0.0252402	0.00896391	0.0151737	0.021351	0.105043	0.103659	0.0824873	0.102445	0.0924103	0.0681318	0.0149275	0.00926701	0.024847	0.0155675	0.0230191	0.0930267	0.0405073	0.0499845	0.119459	0.0536168	0.0501221	Bacteria	Firmicutes_A	Clostridia	Lachnospirales	Lachnospiraceae	Lachnoclostridium_B	Lachnoclostridium_B MGG28349	MGG28349	1	1	K00169 & K00179
106	Lachnoclostridium_B MGG10295	0	0.00140223	0	0	0.00197086	0.0928138	0.0742586	0.0341113	0.0389412	0.0246829	0.0183797	0.00031099	0	0.00132517	0.000707611	0.000324212	0.000309059	0	0.00160207	0.0786679	0.000328938	0.00158614	Bacteria	Firmicutes_A	Clostridia	Lachnospirales	Lachnospiraceae	Lachnoclostridium_B	Lachnoclostridium_B MGG10295	MGG10295	1	1	K00169 & K00179
107	MGG37124 MGG03548	0.129715	0.298676	0.215493	0.373697	0.486145	0.0031356	0.000606193	0.00434144	0.00119819	0.00361213	0.000633784	0.0892541	0.151582	0.164653	0.216883	0.1647	0	0.000609132	0.000320413	0	0.00164469	0.000317229	Bacteria	Firmicutes_A	Clostridia	Lachnospirales	Lachnospiraceae	MGG37124	MGG37124 MGG03548	MGG03548	1	1	K00169 & K00179
108	1XD42-69 sp009911505	0.0262085	0.0112179	0.0103981	0.0148208	0.0377748	0.0765087	0.0381902	0.100163	0.0239638	0.029198	0.16003	0.116932	0.167137	0.0616206	0.378218	0.581312	0.00649024	0.0581721	0.100289	0.00990633	0.285189	0.0628113	Bacteria	Firmicutes_A	Clostridia	Lachnospirales	Lachnospiraceae	1XD42-69	1XD42-69 sp009911505	MGG49484	1	1	K00169 & K00179
109	1XD42-69 sp011959925	0.0517535	0	0	0.00105863	0.000656953	0.0210085	0.0339468	0.0139546	0.0107837	0.00933133	0.0941169	0.122841	0.386236	0.0231906	0.559013	0.027558	0.00432682	0.0925881	0.148351	0.000291363	0.110194	0.00126891	Bacteria	Firmicutes_A	Clostridia	Lachnospirales	Lachnospiraceae	1XD42-69	1XD42-69 sp011959925	MGG02342	1	1	K00169 & K00179
110	1XD42-69 sp003612565	0.00265402	0.00315503	0.00573691	0.00352877	0.0124821	0.954791	0.506171	0.964729	0.279178	0.758848	0.279816	0.0267451	0.0254843	0.0172273	0.0162751	0.00875373	0.02627	0.419997	0.0157002	0.00903224	0.0217099	0.325477	Bacteria	Firmicutes_A	Clostridia	Lachnospirales	Lachnospiraceae	1XD42-69	1XD42-69 sp003612565	MGG49351	no-hit	1	K00179
111	1XD42-69 MGG47451	0	0.000701117	0.000717113	0	0	0.16117	0.130331	0.195365	0.0724905	0.15773	0.0386608	0	0	0	0	0.000324212	0.150512	0.0307612	0.0560723	0.0591466	0.106905	0.0862862	Bacteria	Firmicutes_A	Clostridia	Lachnospirales	Lachnospiraceae	1XD42-69	1XD42-69 MGG47451	MGG47451	no-hit	1	K00179
112	Lachnospira MGG12962	0.130047	0.336186	0.333816	0.272774	0.414209	0.0153645	0.0333406	0.0471356	0.0176733	0.0258869	0.00316892	0.0948519	0.0291249	0.00331294	0.285521	0.241862	0.00247247	0.00670045	0.0182636	0.00291363	0.0953919	0.000951686	Bacteria	Firmicutes_A	Clostridia	Lachnospirales	Lachnospiraceae	Lachnospira	Lachnospira MGG12962	MGG12962	no-hit	1	K00179
113	UBA7109 MGG19770	0.0716587	0.0992081	0.0351385	0.0307003	0.184275	0.0943816	0.0612255	0.0551982	0.0359457	0.0484627	0.0247176	0.0279891	0.0211817	0.385626	0.0137984	0.016859	0.0621208	0.0210151	0.00512661	0.0116545	0.00657875	0.0504394	Bacteria	Firmicutes_A	Clostridia	Lachnospirales	Lachnospiraceae	UBA7109	UBA7109 MGG19770	MGG19770	1	1	K00169 & K00179
114	UBA7109 MGG33014	0	0.00140223	0.00143423	0.000705754	0.000656953	0.11006	0.0275818	0.0713236	0.0254615	0.0722426	0.0209149	0.00062198	0.000661929	0.00132517	0.00176903	0.000648424	0.0305968	0.00426392	0.0124961	0.0748802	0.0207231	0.00983409	Bacteria	Firmicutes_A	Clostridia	Lachnospirales	Lachnospiraceae	UBA7109	UBA7109 MGG33014	MGG33014	1	1	K00169 & K00179
115	MGG19393 MGG28982	0.0199052	0.0494288	0.0562934	0.0423452	0.0906594	0.00219492	0.00181858	0.00155051	0.000898642	0.00150505	0.000950676	0.0416726	0.0652001	0.0327981	0.0389186	0.0197769	0.00123624	0.00274109	0.00224289	0.00116545	0.00559194	0.000634457	Bacteria	Firmicutes_A	Clostridia	Lachnospirales	Lachnospiraceae	MGG19393	MGG19393 MGG28982	MGG28982	no-hit	no-hit	no-hit
116	CAG-590 MGG10693	0.0391469	0.0178785	0.0455367	0.0310532	0.143544	0.00721189	0.00788051	0.0105435	0.00419366	0.00812729	0.00126757	0.00715276	0.00827412	0.0212028	0.0244126	0.0155622	0.0132895	0.00335023	0.00833074	0.0174818	0.0134864	0.00507566	Bacteria	Firmicutes_A	Clostridia	Lachnospirales	Lachnospiraceae	CAG-590	CAG-590 MGG10693	MGG10693	1	1	K00169 & K00179
117	Enterocloster clostridioformis	0.00232227	0.0350559	0.0702771	0.0596362	0.0387602	0	0	0	0	0.000301011	0.000316892	0.00279891	0.00496447	0.0152395	0.0106142	0.0116716	0	0	0.000320413	0.000291363	0	0	Bacteria	Firmicutes_A	Clostridia	Lachnospirales	Lachnospiraceae	Enterocloster	Enterocloster clostridioformis	MGG49715	no-hit	1	K00179
118	MGG30545 MGG08460	0.0049763	0.000350559	0	0.000352877	0.00131391	0.064907	0.0372809	0.0406234	0.0245629	0.0222748	0.0453155	0.0139945	0.0172102	0.000662587	0.027243	0.059655	0.0207069	0.0380708	0.0599173	0.0215608	0.036841	0.0371158	Bacteria	Firmicutes_A	Clostridia	Lachnospirales	Lachnospiraceae	MGG30545	MGG30545 MGG08460	MGG08460	no-hit	no-hit	no-hit
119	MGG48967 MGG48967	0.00165877	0.00315503	0.00717113	0.0045874	0.0101828	0.488213	0.195194	0.581132	0.142884	0.4169	0.133095	0.000932969	0.00297868	0.00563199	0.0116756	0.00226949	0.0958082	0.0886287	0.0314005	0.28874	0.39308	0.0225232	Bacteria	Firmicutes_A	Clostridia	Lachnospirales	Lachnospiraceae	MGG48967	MGG48967 MGG48967	MGG48967	no-hit	no-hit	no-hit
120	MGG03699 MGG03699	0.00364928	0.0154246	0.00179278	0.0137622	0.0193801	0.137653	0.122148	0.128693	0.0611077	0.105956	0.0224993	0.0152385	0.028463	0.00927622	0.0689921	0.0194527	0.0466679	0.018274	0.0124961	0.0573984	0.0322359	0.0225232	Bacteria	Firmicutes_A	Clostridia	Lachnospirales	Lachnospiraceae	MGG03699	MGG03699 MGG03699	MGG03699	no-hit	no-hit	no-hit
121	MGG21978 MGG21978	0	0	0	0	0	0.11978	0.0975971	0.125592	0.0347475	0.129435	0.0697162	0	0	0.000662587	0	0	0	0.00152283	0.00640826	0	0.000328938	0.00634457	Bacteria	Firmicutes_A	Clostridia	Lachnospirales	Lachnospiraceae	MGG21978	MGG21978 MGG21978	MGG21978	no-hit	1	K00179
122	CAG-303 MGG06975	0.00132701	0	0	0.000705754	0	0.0790172	0.0233384	0.146678	0.0329502	0.0788648	0.0161615	0.00062198	0.00132386	0	0.0060147	0.000324212	0.00247247	0.0365479	0.813209	0.00640998	1.04175	0.00824795	Bacteria	Firmicutes_A	Clostridia	Lachnospirales	Lachnospiraceae	CAG-303	CAG-303 MGG06975	MGG06975	no-hit	1	K00179
123	UBA2882 MGG37738	0.000995259	0	0.000717113	0.000705754	0	2.01337	0.853216	1.32135	0.76744	0.959622	0.224993	0.0242572	0.00165482	0.0516818	0.48153	0.32324	0	0.505275	0.154439	0.00203954	0.677612	0.0437776	Bacteria	Firmicutes_A	Clostridia	Lachnospirales	Lachnospiraceae	UBA2882	UBA2882 MGG37738	MGG37738	1	no-hit	K00169
124	CAG-317 sp011960265	0.000331753	0.00315503	0.00215134	0.00176438	0.00919734	0.292552	0.0985063	0.258936	0.0775828	0.166158	0.0307385	0.00062198	0	0.000331294	0	0.000324212	0.0513038	0.0758369	0.00160207	0.0658479	0.294728	0.00126891	Bacteria	Firmicutes_A	Clostridia	Lachnospirales	Lachnospiraceae	CAG-317	CAG-317 sp011960265	MGG39160	1	1	K00169 & K00179
125	RUG115 MGG41332	0.000331753	0.000350559	0.000358557	0.00247014	0.00131391	0.450272	0.286426	0.410266	0.137492	0.273318	0.0415128	0.00031099	0.00198579	0.00795105	0.00566089	0.00486318	0.00649024	0.0782735	0.000640826	0.00495316	0.00493406	0.000634457	Bacteria	Firmicutes_A	Clostridia	Lachnospirales	Lachnospiraceae	RUG115	RUG115 MGG41332	MGG41332	1	no-hit	K00169
126	Anaerostipes sp000508985	0.0155924	0.437848	0.621737	0.28583	0.2953	0	0	0	0	0	0	0.00528683	0.00695026	0.0245157	0.0265354	0.0833225	0	0	0	0	0	0	Bacteria	Firmicutes_A	Clostridia	Lachnospirales	Lachnospiraceae	Anaerostipes	Anaerostipes sp000508985	MGG49403	no-hit	no-hit	no-hit
127	MGG22355 MGG22355	0	0	0	0	0	0.0827799	0.0184889	0.0499265	0.0215674	0.0415395	0.00602095	0	0	0	0	0	0	0	0.00128165	0.00174818	0.000657875	0.0145925	Bacteria	Firmicutes_A	Clostridia	Lachnospirales	Lachnospiraceae	MGG22355	MGG22355 MGG22355	MGG22355	no-hit	no-hit	no-hit
128	MGG48730 MGG48730	0	0	0	0	0	0.00344916	0.00697122	0.00682226	0.00269593	0.00240809	0.00697162	0.0220803	0.0397158	0.00231906	0.0488252	0.0285307	0.0188526	0.00578676	0.0243514	0.00640998	0.0148022	0.033309	Bacteria	Firmicutes_A	Clostridia	Lachnospirales	Lachnospiraceae	MGG48730	MGG48730 MGG48730	MGG48730	no-hit	no-hit	no-hit
129	ASF356 MGG37314	0.0699999	0.000350559	0	0.000705754	0.00197086	0.00940681	0.00757741	0.00868287	0.00868687	0.00993336	0.0963351	0.00062198	0.000330965	0.000331294	0.000353806	0.000648424	0.00463588	0.00395936	0.042615	0.0145681	0.00986813	0.0739143	Bacteria	Firmicutes_A	Clostridia	Lachnospirales	Anaerotignaceae	ASF356	ASF356 MGG37314	MGG37314	no-hit	1	K00179
130	ASF356 MGG33880	0.00265402	0.535654	0.547874	0.790091	1.73173	0.109746	0.10669	0.135825	0.0368443	0.128231	0.0275696	0.278958	0.258152	0.0139143	0.188932	0.308002	0.00988988	0.0115735	0.102532	0.0145681	0.130917	0.0196682	Bacteria	Firmicutes_A	Clostridia	Lachnospirales	Anaerotignaceae	ASF356	ASF356 MGG33880	MGG33880	no-hit	no-hit	no-hit
131	Anaerotignum MGG35720	0.000331753	0	0	0	0	0.0881104	0.0572852	0.042484	0.0257611	0.0418405	0.0190135	0	0.000330965	0.000331294	0.00141522	0.00129685	0.0781919	0.0578676	0.0791421	0.0195213	0.11776	0.099927	Bacteria	Firmicutes_A	Clostridia	Lachnospirales	Anaerotignaceae	Anaerotignum	Anaerotignum MGG35720	MGG35720	1	1	K00169 & K00179
132	Dysosmobacter MGG46874	0.223602	0.000350559	0	0.000352877	0.000656953	0.223255	0.104568	0.173968	0.0593104	0.156526	0.114715	0.0656188	0.152906	0.154714	0.237757	0.146544	0.0726288	0.0709639	0.221085	0.0670134	0.0542747	0.1694	Bacteria	Firmicutes_A	Clostridia	Oscillospirales	Oscillospiraceae	Dysosmobacter	Dysosmobacter MGG46874	MGG46874	1	1	K00169 & K00179
133	Dysosmobacter sp009774015	0.162891	0.199818	0.169597	0.142209	0.276905	0.0175594	0.00697122	0.0117839	0.0101846	0.0111374	0.00538716	0.135281	0.113852	0.242176	0.03998	0.319997	0.00679929	0.00213196	0.0304393	0.00582725	0.00624981	0.030454	Bacteria	Firmicutes_A	Clostridia	Oscillospirales	Oscillospiraceae	Dysosmobacter	Dysosmobacter sp009774015	MGG22288	1	1	K00169 & K00179
134	Dysosmobacter sp000403435	0.0162559	0.0164763	0.0157765	0.0130564	0.0233218	0.0611442	0.0384932	0.033181	0.0227656	0.0310041	0.0253514	0.00715276	0.0231675	0.0205402	0.0148598	0.0184801	0.0417229	0.0170557	0.0406925	0.0536107	0.0325648	0.0225232	Bacteria	Firmicutes_A	Clostridia	Oscillospirales	Oscillospiraceae	Dysosmobacter	Dysosmobacter sp000403435	MGG49499	1	1	K00169 & K00179
135	Dysosmobacter MGG20151	0.00431279	0.000701117	0	0.00282301	0	0.0357459	0.0181858	0.0313204	0.0128805	0.0319071	0.0503858	0.000932969	0.00132386	0.0102701	0.00176903	0.00162106	0.0166892	0.0307612	0.0839483	0.00495316	0.0657875	0.00539289	Bacteria	Firmicutes_A	Clostridia	Oscillospirales	Oscillospiraceae	Dysosmobacter	Dysosmobacter MGG20151	MGG20151	1	1	K00169 & K00179
136	Dysosmobacter MGG00847	0.00265402	0.00560894	0.00358557	0.00388165	0.0197086	0.116331	0.0584976	0.057369	0.0653013	0.084584	0.0253514	0.00217693	0.00264772	0.0115953	0.00530709	0.00421476	0.217577	0.01401	0.024031	0.107513	0.0115128	0.00761349	Bacteria	Firmicutes_A	Clostridia	Oscillospirales	Oscillospiraceae	Dysosmobacter	Dysosmobacter MGG00847	MGG00847	1	1	K00169 & K00179
137	Dysosmobacter MGG39525	0.000995259	0.00105168	0.000717113	0	0.000328476	0.105043	0.0812298	0.0793862	0.0545176	0.0731456	0.0275696	0.00031099	0.000661929	0.00331294	0	0.00194527	0.0485222	0.00913698	0.097726	0.0428303	0.0259861	0.0761349	Bacteria	Firmicutes_A	Clostridia	Oscillospirales	Oscillospiraceae	Dysosmobacter	Dysosmobacter MGG39525	MGG39525	no-hit	1	K00179
138	Dysosmobacter MGG08928	0.00763032	0.0220852	0.0114738	0.00388165	0.0200371	0.172458	0.0648626	0.0734943	0.0691954	0.0388304	0.0462662	0.00839672	0.0129076	0.0145769	0.0106142	0.0155622	0.533126	0.0316749	0.010894	0.154714	0.369397	0.011103	Bacteria	Firmicutes_A	Clostridia	Oscillospirales	Oscillospiraceae	Dysosmobacter	Dysosmobacter MGG08928	MGG08928	1	1	K00169 & K00179
139	Dysosmobacter MGG45035	0	0	0	0	0	0.00344916	0.0115177	0.00527174	0.00539185	0.00752527	0.0155277	0.00186594	0.00430254	0.00231906	0.00141522	0.00875373	0.0355418	0.0264972	0.0307597	0.00524453	0.0144733	0.0364813	Bacteria	Firmicutes_A	Clostridia	Oscillospirales	Oscillospiraceae	Dysosmobacter	Dysosmobacter MGG45035	MGG45035	1	1	K00169 & K00179
140	Dysosmobacter MGG21882	0	0	0	0	0	0.00595764	0.00272787	0.00527174	0.00209683	0.00451516	0.0472169	0	0	0	0.000353806	0	0.00401776	0.00670045	0.0355659	0.00320499	0.00427619	0.0339435	Bacteria	Firmicutes_A	Clostridia	Oscillospirales	Oscillospiraceae	Dysosmobacter	Dysosmobacter MGG21882	MGG21882	1	1	K00169 & K00179
141	UMGS1872 MGG23137	0.21	0.00105168	0.000358557	0.000352877	0.000328476	0.191585	0.103962	0.169936	0.0868687	0.124317	0.140066	0.00155495	0.00264772	0.724539	0.0198131	0.0139411	0.250029	0.0941109	0.366553	0.133153	0.171048	0.27821	Bacteria	Firmicutes_A	Clostridia	Oscillospirales	Oscillospiraceae	UMGS1872	UMGS1872 MGG23137	MGG23137	no-hit	no-hit	no-hit
142	UMGS1872 MGG21834	0.156919	0.0136718	0.00717113	0.00882192	0.0203655	0.0200679	0.0130331	0.015195	0.00838733	0.00993336	0.139116	0.00373188	0.00695026	0.0142456	0.00389186	0.00453897	0.0268881	0.253094	0.0410129	0.0317585	0.0249993	0.0256955	Bacteria	Firmicutes_A	Clostridia	Oscillospirales	Oscillospiraceae	UMGS1872	UMGS1872 MGG21834	MGG21834	no-hit	1	K00179
143	UMGS1872 MGG44352	0.048436	0.828019	0.764443	0.69305	1.48471	0.0253984	0.0154579	0.0229476	0.00778823	0.02679	0.0377101	0.407086	0.877718	0.0410804	0.674	1.16911	0.02627	0.0173603	0.0765788	0.0101977	0.0220388	0.0307712	Bacteria	Firmicutes_A	Clostridia	Oscillospirales	Oscillospiraceae	UMGS1872	UMGS1872 MGG44352	MGG44352	no-hit	1	K00179
144	UMGS1872 sp014237695	0.00232227	0.00806285	0.00430268	0.00247014	0.00656953	0.124797	0.0839577	0.114738	0.0485267	0.0698345	0.052921	0.209607	0.335929	0.149082	0.00849134	0.50415	0.109716	0.0749232	0.0660051	0.12179	0.133549	0.12594	Bacteria	Firmicutes_A	Clostridia	Oscillospirales	Oscillospiraceae	UMGS1872	UMGS1872 sp014237695	MGG25530	no-hit	1	K00179
145	UMGS1872 MGG04858	0.00232227	0.00105168	0.000717113	0.00141151	0.00229933	1.23543	0.903227	0.823012	0.537088	0.401849	0.19267	0.00155495	0.0112528	0.198445	0.00990656	0.0149138	0.162256	0.418169	0.305354	0.945763	0.450645	0.106272	Bacteria	Firmicutes_A	Clostridia	Oscillospirales	Oscillospiraceae	UMGS1872	UMGS1872 MGG04858	MGG04858	no-hit	1	K00179
146	UMGS1872 MGG05028	0.000663506	0.00455726	0.00537835	0.00105863	0.013796	0.0197543	0.00606193	0.0102334	0.00928597	0.00692325	0.0041196	0.0360748	0.0734742	0.0341232	0.0488252	0.0742446	0.00865365	0.00426392	0.0112145	0.00728406	0.015789	0.00602735	Bacteria	Firmicutes_A	Clostridia	Oscillospirales	Oscillospiraceae	UMGS1872	UMGS1872 MGG05028	MGG05028	no-hit	1	K00179
147	UMGS1872 MGG00415	0.000331753	0	0	0	0	0.052051	0.0193982	0.0319406	0.0224661	0.0322082	0.00633784	0	0	0	0	0	0.0234885	0.00487306	0.00288372	0.0116545	0.0309201	0.000634457	Bacteria	Firmicutes_A	Clostridia	Oscillospirales	Oscillospiraceae	UMGS1872	UMGS1872 MGG00415	MGG00415	no-hit	1	K00179
148	UMGS1872 MGG30548	0	0	0	0.000352877	0	0.0282204	0.0130331	0.0266688	0.0104842	0.0159536	0.026302	0.00031099	0.000661929	0.000993881	0	0.000324212	0.0349236	0.0362434	0.106377	0.0174818	0.0269729	0.0691559	Bacteria	Firmicutes_A	Clostridia	Oscillospirales	Oscillospiraceae	UMGS1872	UMGS1872 MGG30548	MGG30548	no-hit	1	K00179
149	UMGS1872 MGG00919	0.000663506	0	0	0.000705754	0.00197086	0.0175594	0.00545574	0.0127142	0.0062905	0.0102344	0.0415128	0.00062198	0.00297868	0.768601	0.021936	0.0129685	0.0234885	0.0508625	0.547907	0.00903224	0.0240124	0.0320401	Bacteria	Firmicutes_A	Clostridia	Oscillospirales	Oscillospiraceae	UMGS1872	UMGS1872 MGG00919	MGG00919	no-hit	1	K00179
150	Lawsonibacter MGG21846	0.0736492	0.0599455	0.0595204	0.0582247	0.105441	0.0228899	0.0169734	0.0192264	0.0128805	0.0144485	0.0164784	0.0273671	0.0708265	0.00364423	0.034673	0.00421476	0.0194707	0.01401	0.0855503	0.0116545	0.031907	0.0450465	Bacteria	Firmicutes_A	Clostridia	Oscillospirales	Oscillospiraceae	Lawsonibacter	Lawsonibacter MGG21846	MGG21846	no-hit	1	K00179
151	Lawsonibacter MGG49196	0.0696681	0.0304986	0.0609546	0.0444625	0.0926303	0.0542459	0.0342499	0.0307001	0.0242633	0.0213718	0.0396115	0.0158605	0.03773	0.0215341	0.0180441	0.0291791	0.0482132	0.0167511	0.14771	0.0151509	0.0523011	0.0672525	Bacteria	Firmicutes_A	Clostridia	Oscillospirales	Oscillospiraceae	Lawsonibacter	Lawsonibacter MGG49196	MGG49196	no-hit	1	K00179
152	Lawsonibacter sp003612335	0.0527487	0.0978059	0.0928662	0.0903365	0.185918	0.0580086	0.0333406	0.0396931	0.0215674	0.0331112	0.0418297	0.0702837	0.12709	0.0324668	0.0919895	0.122876	0.0377052	0.0325886	0.0656847	0.0343808	0.031578	0.0647147	Bacteria	Firmicutes_A	Clostridia	Oscillospirales	Oscillospiraceae	Lawsonibacter	Lawsonibacter sp003612335	MGG22110	no-hit	no-hit	no-hit
153	Lawsonibacter MGG48410	0.029526	0.015074	0.0236647	0.0119978	0.0436873	0.0250848	0.0236415	0.0164354	0.012581	0.0141475	0.0129926	0.0217693	0.0460041	0.00563199	0.0428105	0.036636	0.00679929	0.0185785	0.0339638	0.00844951	0.0141443	0.0234749	Bacteria	Firmicutes_A	Clostridia	Oscillospirales	Oscillospiraceae	Lawsonibacter	Lawsonibacter MGG48410	MGG48410	no-hit	no-hit	no-hit
154	Lawsonibacter MGG02935	0.0411374	0.035757	0.0484051	0.0342291	0.0298913	0.052051	0.040918	0.0338012	0.0206688	0.0340142	0.0402453	0.0821013	0.153568	0.354153	0.118525	0.148489	0.0213251	0.0167511	0.115669	0.0244745	0.0161179	0.0383847	Bacteria	Firmicutes_A	Clostridia	Oscillospirales	Oscillospiraceae	Lawsonibacter	Lawsonibacter MGG02935	MGG02935	no-hit	1	K00179
155	Lawsonibacter sp009917615	0.0199052	0.0189302	0.0100396	0.0112921	0.0285774	0.409823	0.181555	0.263277	0.134497	0.177596	0.133095	0.0062198	0.0132386	0.0284913	0.0102604	0.0165348	0.190071	0.0901516	0.119514	0.126451	0.153943	0.0869207	Bacteria	Firmicutes_A	Clostridia	Oscillospirales	Oscillospiraceae	Lawsonibacter	Lawsonibacter sp009917615	MGG49878	1	1	K00169 & K00179
156	Lawsonibacter MGG21735	0.00530805	0.00315503	0.000717113	0.0045874	0.00459867	0.137653	0.184586	0.140787	0.0566145	0.0668244	0.0209149	0.00653078	0.0158863	0.00629458	0.00707611	0.0116716	0.0324512	0.01401	0.0374883	0.086826	0.0503275	0.0215716	Bacteria	Firmicutes_A	Clostridia	Oscillospirales	Oscillospiraceae	Lawsonibacter	Lawsonibacter MGG21735	MGG21735	no-hit	1	K00179
157	Lawsonibacter MGG34412	0.00530805	0.000701117	0.0025099	0.00105863	0.00131391	0.0457798	0.0269756	0.0387628	0.0203692	0.027994	0.0120419	0.00404287	0.00893605	0.0152395	0.00566089	0.00842952	0.0265791	0.0137055	0.0499845	0.0116545	0.0289465	0.0244266	Bacteria	Firmicutes_A	Clostridia	Oscillospirales	Oscillospiraceae	Lawsonibacter	Lawsonibacter MGG34412	MGG34412	no-hit	1	K00179
158	Lawsonibacter MGG30477	0.000995259	0.00876397	0.00609546	0.00776329	0.0154384	0.015678	0.00939599	0.00992328	0.00778823	0.00933133	0.0107743	0.0581551	0.0483209	0.0924309	0.0148598	0.0496045	0.00649024	0.00639589	0.0281964	0.00582725	0.0124996	0.0117375	Bacteria	Firmicutes_A	Clostridia	Oscillospirales	Oscillospiraceae	Lawsonibacter	Lawsonibacter MGG30477	MGG30477	no-hit	1	K00179
159	Flavonifractor MGG22048	0.158246	0.227162	0.223022	0.172204	0.375777	0.0385679	0.0327344	0.0288395	0.0233647	0.0225758	0.0456324	0.108224	0.148603	0.338913	0.102604	0.239917	0.0173073	0.0292383	0.0974056	0.0209781	0.0546036	0.0656663	Bacteria	Firmicutes_A	Clostridia	Oscillospirales	Oscillospiraceae	Flavonifractor	Flavonifractor MGG22048	MGG22048	no-hit	no-hit	no-hit
160	Marseille-P3106 MGG30570	0.146967	0.0140223	0.00573691	0.0109392	0.0151099	0.220433	0.19671	0.148229	0.184821	0.148398	0.182847	0.00497584	0.00827412	0.00828234	0.00389186	0.00842952	0.363144	0.176648	0.305995	0.267762	0.199007	0.230942	Bacteria	Firmicutes_A	Clostridia	Oscillospirales	Oscillospiraceae	Marseille-P3106	Marseille-P3106 MGG30570	MGG30570	no-hit	no-hit	no-hit
161	Marseille-P3106 MGG44809	0.0384834	0	0	0	0	0.0166187	0.028188	0.0297698	0.0311529	0.0340142	0.0196473	0	0	0	0	0	0.0352327	0.00548219	0.033323	0.0486575	0.005263	0.0203026	Bacteria	Firmicutes_A	Clostridia	Oscillospirales	Oscillospiraceae	Marseille-P3106	Marseille-P3106 MGG44809	MGG44809	no-hit	no-hit	no-hit
162	Marseille-P3106 MGG29649	0	0	0	0	0	0.0373137	0.053345	0.0189163	0.0422362	0.0460547	0.0161615	0	0	0	0	0	0.0686111	0.0234516	0.029478	0.0142768	0.0279597	0.00317229	Bacteria	Firmicutes_A	Clostridia	Oscillospirales	Oscillospiraceae	Marseille-P3106	Marseille-P3106 MGG29649	MGG29649	no-hit	no-hit	no-hit
163	UBA9475 MGG39221	0.00132701	0.0497793	0.076014	0.097394	0.124821	0.0103475	0.00697122	0.00713236	0.00509231	0.00331112	0.0038027	0.060643	0.0532853	0.00993881	0.0445795	0.0421476	0.0216341	0.0152283	0.0243514	0.0218522	0.0111839	0.0155442	Bacteria	Firmicutes_A	Clostridia	Oscillospirales	Oscillospiraceae	UBA9475	UBA9475 MGG39221	MGG39221	no-hit	no-hit	no-hit
164	UBA9475 MGG27643	0.00265402	0.00140223	0.00322701	0.00247014	0.000985429	0.0730595	0.0260663	0.0468255	0.0224661	0.0514728	0.0183797	0.0485144	0.132386	0.00993881	0.0686383	0.0982363	0.0451226	0.016142	0.0406925	0.0367117	0.015789	0.00253783	Bacteria	Firmicutes_A	Clostridia	Oscillospirales	Oscillospiraceae	UBA9475	UBA9475 MGG27643	MGG27643	no-hit	no-hit	no-hit
165	UBA9475 MGG00498	0	0.0224358	0.0369313	0.00741041	0.0141245	0.0950087	0.0718339	0.0775256	0.0314525	0.0532789	0.100455	0.184106	0.24359	0.0202089	0.186809	0.202308	0.20027	0.01401	0.159566	0.131405	0.0717084	0.0789899	Bacteria	Firmicutes_A	Clostridia	Oscillospirales	Oscillospiraceae	UBA9475	UBA9475 MGG00498	MGG00498	no-hit	no-hit	no-hit
166	UBA9475 MGG36319	0.00298578	0	0.00107567	0.00105863	0.00525562	0.0175594	0.00484954	0.0102334	0.00179728	0.00963235	0.0202811	0.000932969	0.00132386	0.401859	0.012737	0.00486318	0.0135986	0.0100507	0.0544702	0.0247658	0.0355253	0.0101513	Bacteria	Firmicutes_A	Clostridia	Oscillospirales	Oscillospiraceae	UBA9475	UBA9475 MGG36319	MGG36319	no-hit	no-hit	no-hit
167	UBA9475 MGG09215	0	0.00105168	0.000717113	0.000352877	0	0.0407628	0.0224291	0.0173657	0.0365448	0.0186627	0.00887297	0.00186594	0.00463351	0.00132517	0.00353806	0.00486318	0.0148348	0.0170557	0.0227493	0.00437044	0.00986813	0.0729626	Bacteria	Firmicutes_A	Clostridia	Oscillospirales	Oscillospiraceae	UBA9475	UBA9475 MGG09215	MGG09215	no-hit	no-hit	no-hit
168	UBA9475 MGG18409	0	0	0	0	0	0.34962	0.402512	0.308242	0.428952	0.315459	0.152425	0.00031099	0.000330965	0	0	0.000324212	0.540853	0.213805	0.0355659	0.770654	0.163811	0.0377502	Bacteria	Firmicutes_A	Clostridia	Oscillospirales	Oscillospiraceae	UBA9475	UBA9475 MGG18409	MGG18409	no-hit	no-hit	no-hit
169	UBA9475 MGG39830	0	0	0	0	0	0.0175594	0.0190951	0.0167455	0.0146778	0.00933133	0.00950676	0	0	0	0	0	0.00154529	0.0261927	0.0621602	0.0326326	0.0138154	0.0326746	Bacteria	Firmicutes_A	Clostridia	Oscillospirales	Oscillospiraceae	UBA9475	UBA9475 MGG39830	MGG39830	no-hit	no-hit	no-hit
170	MGG33332 MGG43316	0.0179147	0.0445209	0.0362142	0.0518729	0.069637	0.00658476	0.00484954	0.00837277	0.00389412	0.00662224	0.0107743	0.0777474	0.0764529	0.0914371	0.0661617	0.120283	0.00278153	0.00395936	0.0374883	0	0.00953919	0.0158614	Bacteria	Firmicutes_A	Clostridia	Oscillospirales	Oscillospiraceae	MGG33332	MGG33332 MGG43316	MGG43316	no-hit	1	K00179
171	MGG33332 MGG33332	0.000995259	0.00140223	0.000358557	0.00105863	0.00131391	0.171831	0.062741	0.146678	0.0545176	0.135455	0.0377101	0.00062198	0.00132386	0.00397552	0.00176903	0.00194527	0.0605755	0.0365479	0.00768992	0.0355462	0.106905	0.11103	Bacteria	Firmicutes_A	Clostridia	Oscillospirales	Oscillospiraceae	MGG33332	MGG33332 MGG33332	MGG33332	no-hit	1	K00179
172	MGG34163 MGG34163	0.000995259	0	0	0	0.000328476	0.057068	0.0248539	0.0396931	0.0155765	0.028596	0.0275696	0	0.000661929	0.00198776	0	0.00162106	0.0182345	0.0112689	0.0336434	0.0069927	0.0226967	0.0326746	Bacteria	Firmicutes_A	Clostridia	Oscillospirales	Oscillospiraceae	MGG34163	MGG34163 MGG34163	MGG34163	no-hit	no-hit	no-hit
173	MGG32520 MGG32520	0	0.00245391	0.00215134	0.00247014	0.00229933	0.0247713	0.015761	0.0248082	0.0197701	0.0207697	0.0161615	0.00031099	0.00132386	0.00132517	0.000353806	0.00226949	0.0339965	0.00974611	0.0586356	0.016899	0.0450645	0.0529772	Bacteria	Firmicutes_A	Clostridia	Oscillospirales	Oscillospiraceae	MGG32520	MGG32520 MGG32520	MGG32520	no-hit	no-hit	no-hit
174	Evtepia MGG30524	0	0	0	0	0	0.0448391	0.0218229	0.0356618	0.0179728	0.0355193	0.0101405	0.107913	0.120802	0.00728846	0.0696997	0.281416	0.0275062	0.0106598	0.0406925	0.0186472	0.0388146	0.0183993	Bacteria	Firmicutes_A	Clostridia	Oscillospirales	Oscillospiraceae	Evtepia	Evtepia MGG30524	MGG30524	1	1	K00169 & K00179
175	CAG-557 MGG28080	2.09867	0.0378603	0.0534249	0.0187025	0.230919	0.149255	0.0542543	0.200016	0.0326507	0.117996	0.356503	0.442538	0.516636	0.32533	0.120648	0.122552	0.0129805	0.0158374	0.493757	0.000582725	0.047696	0.328332	Bacteria	Firmicutes_A	Clostridia	Oscillospirales	Acutalibacteraceae	CAG-557	CAG-557 MGG28080	MGG28080	no-hit	no-hit	no-hit
176	Acutalibacter muris	0.250142	0.691302	0.505206	0.579777	1.18054	0.0821528	0.0697122	0.0474457	0.0359457	0.0255859	0.0839764	0.00062198	0.00364061	0.0115953	0.00318425	0.000972636	0.0781919	0.0298475	0.0974056	0.217648	0.0279597	0.147829	Bacteria	Firmicutes_A	Clostridia	Oscillospirales	Acutalibacteraceae	Acutalibacter	Acutalibacter muris	MGG49526	no-hit	1	K00179
177	Acutalibacter sp009936035	0.0580568	0.111127	0.124419	0.0942181	0.213181	0.117899	0.062741	0.0855883	0.0470289	0.0499678	0.02345	0.14772	0.0817483	0.507873	0.105788	0.215601	0.0327602	0.00456849	0.0512661	0.0469094	0.0131575	0.00793072	Bacteria	Firmicutes_A	Clostridia	Oscillospirales	Acutalibacteraceae	Acutalibacter	Acutalibacter sp009936035	MGG49680	no-hit	1	K00179
178	Acutalibacter muris_A	0.0142654	0.0697612	0.0408755	0.057166	0.124821	0.0595764	0.0294004	0.0396931	0.0293556	0.0294991	0.00982365	0.00715276	0.00860508	0.0139143	0.0343192	0.0230191	0.0312149	0.0386799	0.0323617	0.020104	0.0342095	0.0206199	Bacteria	Firmicutes_A	Clostridia	Oscillospirales	Acutalibacteraceae	Acutalibacter	Acutalibacter muris_A	MGG49999	no-hit	1	K00179
179	Acutalibacter MGG43213	0.0102843	0.0147235	0.0175693	0.0218784	0.0193801	0.0253984	0.0248539	0.0189163	0.0122814	0.00933133	0.0133095	0.0124396	0.0172102	0.259403	0.0240588	0.0414992	0.0188526	0.0112689	0.0471007	0.00349635	0.0226967	0.0117375	Bacteria	Firmicutes_A	Clostridia	Oscillospirales	Acutalibacteraceae	Acutalibacter	Acutalibacter MGG43213	MGG43213	no-hit	1	K00179
180	Acutalibacter sp009936055	0.00364928	0.0164763	0.00860536	0.00741041	0.027592	0.164619	0.0569821	0.0682226	0.0563149	0.0535799	0.0418297	0.00995167	0.0228366	0.0321355	0.0226436	0.00907794	0.0457407	0.0228425	0.0634418	0.0390426	0.0661165	0.0827967	Bacteria	Firmicutes_A	Clostridia	Oscillospirales	Acutalibacteraceae	Acutalibacter	Acutalibacter sp009936055	MGG49285	no-hit	1	K00179
181	Acutalibacter MGG29203	0.000331753	0.00105168	0	0	0	0.000940681	0.000909289	0.000310103	0.000299547	0.00120404	0.000316892	0.0146165	0.0615594	0.00496941	0.0668693	0.14622	0.00154529	0.000304566	0.00160207	0	0.00460513	0.000317229	Bacteria	Firmicutes_A	Clostridia	Oscillospirales	Acutalibacteraceae	Acutalibacter	Acutalibacter MGG29203	MGG29203	no-hit	1	K00179
182	Acutalibacter MGG39549	0	0	0	0	0	0.0849748	0.0921413	0.0734943	0.0679973	0.0815739	0.035175	0	0	0.0294851	0	0.000324212	0.0485222	0.0651771	0.0823462	0.0807074	0.042433	0.00475843	Bacteria	Firmicutes_A	Clostridia	Oscillospirales	Acutalibacteraceae	Acutalibacter	Acutalibacter MGG39549	MGG39549	no-hit	no-hit	no-hit
183	Eubacterium_R MGG17902	0	0	0	0	0.00164238	0.00846613	0.0084867	0.00434144	0.0101846	0.0177596	0.0564068	0	0.00165482	0	0.000707611	0.000648424	0.0219432	0.00822328	0	0.0766284	0.00131575	0.000951686	Bacteria	Firmicutes_A	Clostridia	Oscillospirales	Acutalibacteraceae	Eubacterium_R	Eubacterium_R MGG17902	MGG17902	1	no-hit	K00169
184	Eubacterium_R sp009774735	0	0	0	0	0	0.696417	0.662569	0.842859	0.997493	1.05294	0.323864	0	0	0	0	0	0	0	0.00256331	0.0687616	0.251966	0.0231577	Bacteria	Firmicutes_A	Clostridia	Oscillospirales	Acutalibacteraceae	Eubacterium_R	Eubacterium_R sp009774735	MGG11156	1	no-hit	K00169
185	Anaerotruncus sp003612625	0.168531	0.246443	0.0222305	0.0783387	0.192816	0.128246	0.0836546	0.134274	0.0326507	0.0851861	0.0443649	0.16016	0.160187	0.474744	0.17761	0.186746	0.0670658	0.0548219	0.049664	0.0585639	0.0967077	0.0323573	Bacteria	Firmicutes_A	Clostridia	Oscillospirales	Ruminococcaceae	Anaerotruncus	Anaerotruncus sp003612625	MGG49353	1	1	K00169 & K00179
186	Anaerotruncus sp000403395	0.0457819	0.145482	0.19613	0.124918	0.251613	0.152077	0.150639	0.114118	0.100648	0.109869	0.0579912	0.0472704	0.133379	0.213353	0.188225	0.340423	0.272281	0.0660908	0.0576744	0.147138	0.109865	0.0352124	Bacteria	Firmicutes_A	Clostridia	Oscillospirales	Ruminococcaceae	Anaerotruncus	Anaerotruncus sp000403395	MGG49210	no-hit	1	K00179
187	Anaerotruncus colihominis_A	0.0175829	0.053986	0.0975274	0.074457	0.110368	0.00344916	0.00151548	0.00341113	0	0.000301011	0.000950676	0.0108846	0.0334274	0.0404178	0.0194593	0.0350149	0.00185435	0.00152283	0.00160207	0.000582725	0.000986813	0	Bacteria	Firmicutes_A	Clostridia	Oscillospirales	Ruminococcaceae	Anaerotruncus	Anaerotruncus colihominis_A	MGG49197	1	1	K00169 & K00179
188	Angelakisella sp013316495	0.0487677	0.00175279	0.000358557	0	0.00197086	0.00250848	0.000909289	0.000310103	0.000299547	0.00180606	0	0.0227023	0.0615594	0.00364423	0.0778373	0.0599793	0.000309059	0.000304566	0.00160207	0.00116545	0	0.00126891	Bacteria	Firmicutes_A	Clostridia	Oscillospirales	Ruminococcaceae	Angelakisella	Angelakisella sp013316495	MGG22885	no-hit	1	K00179
189	Angelakisella MGG21330	0.0272038	0.00981564	0.00143423	0.0119978	0.006898	0.0203814	0.0100022	0.0179859	0.0119819	0.0141475	0.0174291	0.0444715	0.0327655	0.0503566	0.0226436	0.0308002	0.0271972	0.0124872	0.0275555	0.00757543	0.0200652	0.0199854	Bacteria	Firmicutes_A	Clostridia	Oscillospirales	Ruminococcaceae	Angelakisella	Angelakisella MGG21330	MGG21330	no-hit	1	K00179
190	Angelakisella MGG19943	0.0172512	0.0567905	0.0519907	0.0490499	0.0574833	0.0272797	0.0184889	0.0186062	0.0140787	0.0195657	0.0244007	0.0286111	0.0234985	0.0884554	0.0767758	0.0272338	0.0166892	0.0127918	0.0342842	0.0236004	0.0108549	0.0301367	Bacteria	Firmicutes_A	Clostridia	Oscillospirales	Ruminococcaceae	Angelakisella	Angelakisella MGG19943	MGG19943	no-hit	1	K00179
191	UBA1394 MGG11320	0.28	0.0042067	0	0	0	0.222001	0.108509	0.294597	0.266298	0.254053	0.038027	0.220181	0.0142315	0.00165647	1.33031	0.414343	0.190998	1.52131	0.229736	0.432091	0.873	0.0739143	Bacteria	Firmicutes_A	Clostridia	Oscillospirales	Ruminococcaceae	UBA1394	UBA1394 MGG11320	MGG11320	no-hit	1	K00179
192	UBA1394 sp900066845	0	0	0	0	0	0.164619	0.201256	0.188232	0.334594	0.22034	0.0918987	0	0	0	0	0	0	0	0	0	0	0	Bacteria	Firmicutes_A	Clostridia	Oscillospirales	Ruminococcaceae	UBA1394	UBA1394 sp900066845	MGG12313	no-hit	no-hit	no-hit
193	MGG37964 MGG37964	0	0	0	0	0	0.406374	0.253692	0.246532	0.265099	0.270007	0.0652797	0	0	0	0	0	0	0	0	0	0	0	Bacteria	Firmicutes_A	Clostridia	Oscillospirales	Ruminococcaceae	MGG37964	MGG37964 MGG37964	MGG37964	no-hit	1	K00179
194	Ruthenibacterium MGG24623	0	0	0	0	0.000985429	0.0617714	0.0548605	0.0344214	0.0341484	0.0313051	0.0250345	0.00031099	0	0.000331294	0	0	0.0411048	0.0341114	0.0656847	0.0303017	0.107892	0.0399708	Bacteria	Firmicutes_A	Clostridia	Oscillospirales	Ruminococcaceae	Ruthenibacterium	Ruthenibacterium MGG24623	MGG24623	no-hit	no-hit	no-hit
195	UBA3818 MGG45671	0	0	0.000358557	0	0.000656953	0.0360594	0.0333406	0.0279092	0.0269593	0.0207697	0.0148939	0	0	0	0	0	0.0463588	0.0179694	0.018584	0.0489489	0.0312491	0.0215716	Bacteria	Firmicutes_A	Clostridia	Oscillospirales	Ruminococcaceae	UBA3818	UBA3818 MGG45671	MGG45671	no-hit	no-hit	no-hit
196	AM07-15 MGG33273	0.357298	0.177733	0.185374	0.287947	0.230919	0.201306	0.0906258	0.15102	0.0739882	0.11017	0.148305	0.438185	0.463351	0.0258409	0.270661	0.423097	0.150821	0.123958	0.19385	0.0536107	0.168416	0.2541	Bacteria	Firmicutes_A	Clostridia	Oscillospirales	Butyricicoccaceae	AM07-15	AM07-15 MGG33273	MGG33273	no-hit	no-hit	no-hit
197	QXXE01 sp009911355	0.00962084	0.0417165	0.0243818	0.0342291	0.0601112	0.41484	0.159126	0.299869	0.112031	0.189637	0.162882	0.0273671	0.084065	1.33379	0.074653	0.0557645	0.269499	0.0849739	0.200899	0.271841	0.210191	0.0919963	Bacteria	Firmicutes_A	Clostridia	Oscillospirales	Butyricicoccaceae	QXXE01	QXXE01 sp009911355	MGG49573	no-hit	no-hit	no-hit
198	QXXE01 MGG03626	0	0	0	0	0	0.11978	0.0506171	0.0536477	0.0527203	0.0367233	0.058625	0.03141	0.0125767	0.000993881	0.0201669	0.0797562	0.0596484	0.0118781	0.0157002	0.037003	0.0536168	0.00634457	Bacteria	Firmicutes_A	Clostridia	Oscillospirales	Butyricicoccaceae	QXXE01	QXXE01 MGG03626	MGG03626	1	no-hit	K00169
199	QXXE01 MGG38057	0	0	0	0	0.000328476	0.0620849	0.0218229	0.0474457	0.0164751	0.02679	0.0129926	0.00031099	0	0.00265035	0	0.000648424	0.0176164	0.0395936	0.0112145	0.00903224	0.0815765	0.0212543	Bacteria	Firmicutes_A	Clostridia	Oscillospirales	Butyricicoccaceae	QXXE01	QXXE01 MGG38057	MGG38057	no-hit	no-hit	no-hit
200	QXXE01 MGG26475	0	0	0	0	0	0.0426442	0.0178827	0.0409335	0.0107837	0.0346162	0.0282034	0	0	0	0	0.000324212	0.00463588	0.00121826	0.219803	0.00262226	0.000986813	0.0425086	Bacteria	Firmicutes_A	Clostridia	Oscillospirales	Butyricicoccaceae	QXXE01	QXXE01 MGG26475	MGG26475	1	no-hit	K00169
201	UMGS1815 sp011957885	0	0	0.000717113	0.000352877	0.00131391	0.122602	0.127907	0.0803166	0.137492	0.22636	0.0700331	0	0.000330965	0	0	0	0.0822096	0.111776	0.161809	0.0439957	0.0555905	0.0196682	Bacteria	Firmicutes_A	Clostridia	Oscillospirales	CAG-272	UMGS1815	UMGS1815 sp011957885	MGG10927	no-hit	1	K00179
202	Emergencia sp009936045	0.328104	0.00315503	0	0	0	0.064907	0.0715308	0.075665	0.0605086	0.055988	0.0545054	0	0	0	0	0.000648424	0.101062	0.0797963	0.0887545	0.0673048	0.0888132	0.0551978	Bacteria	Firmicutes_A	Clostridia	Peptostreptococcales	Anaerovoracaceae	Emergencia	Emergencia sp009936045	MGG49569	1	1	K00169 & K00179
203	Clostridioides difficile	0.0620378	0.0718645	0.175334	0.065988	0.0522277	0	0	0	0	0	0	0.00186594	0.00198579	0	0.000353806	0.00486318	0	0	0	0	0	0	Bacteria	Firmicutes_A	Clostridia	Peptostreptococcales	Peptostreptococcaceae	Clostridioides	Clostridioides difficile	MGG50000	no-hit	1	K00179
204	CAG-269 MGG48850	0.0331753	0.000350559	0	0.000352877	0	0.0228899	0.040918	0.0310103	0.0269593	0.0403354	0.0171122	0.00062198	0.0115838	0.000331294	0	0.000324212	0.0380142	0.0264972	0.00128165	0.148595	0.0141443	0.0168131	Bacteria	Firmicutes_A	Clostridia	TANB77	CAG-508	CAG-269	CAG-269 MGG48850	MGG48850	1	no-hit	K00169
205	CAG-269 MGG34907	0.000663506	0	0	0.00423452	0	0.036373	0.0536481	0.0288395	0.0254615	0.0328102	0.0190135	0	0	0	0	0	0.00927176	0.00791872	0.000640826	0.053028	0.0151311	0.00475843	Bacteria	Firmicutes_A	Clostridia	TANB77	CAG-508	CAG-269	CAG-269 MGG34907	MGG34907	1	no-hit	K00169
206	CAG-269 MGG30859	0	0	0	0	0	0.0448391	0.047283	0.0443447	0.037743	0.0409375	0.0339074	0	0	0	0	0	0.0225613	0.00791872	0.0169819	0.1754	0.00460513	0.0120547	Bacteria	Firmicutes_A	Clostridia	TANB77	CAG-508	CAG-269	CAG-269 MGG30859	MGG30859	1	no-hit	K00169
207	UMGS1663 MGG23553	0.00862558	0	0	0.00741041	0.00591257	0.044212	0.0421304	0.12125	0.104542	0.0147495	0.0152108	0.00186594	0	0.00298164	0	0.00194527	0.00401776	0.0152283	0	0.0914878	0.173679	0.00126891	Bacteria	Firmicutes_A	Clostridia	TANB77	CAG-508	UMGS1663	UMGS1663 MGG23553	MGG23553	1	no-hit	K00169
208	UMGS1663 MGG08105	0.000663506	0	0	0	0.00427019	0.0228899	0.0636503	0.0744246	0.0281575	0.00301011	0.0228162	0	0	0	0	0	0.0151439	0.427306	0.00192248	0.0151509	0.00592088	0.000951686	Bacteria	Firmicutes_A	Clostridia	TANB77	CAG-508	UMGS1663	UMGS1663 MGG08105	MGG08105	1	no-hit	K00169
209	MGG38970 MGG37006	0.000663506	0	0	0.00141151	0	0.0379408	0.018792	0.00899297	0.0113828	0.0132445	0.0199642	0.00031099	0	0	0	0	0.00216341	0.00822328	0.000640826	0.0305931	0.181245	0.00158614	Bacteria	Firmicutes_A	Clostridia	TANB77	CAG-508	MGG38970	MGG38970 MGG37006	MGG37006	1	no-hit	K00169
210	MGG38970 MGG42817	0	0	0	0	0	0.0241441	0.0360685	0.0539578	0.0245629	0.0264889	0.0110912	0	0.00132386	0.00165647	0.00459947	0.00356633	0.0741741	0.0158374	0.0118553	0.0454526	0.00953919	0.0212543	Bacteria	Firmicutes_A	Clostridia	TANB77	CAG-508	MGG38970	MGG38970 MGG42817	MGG42817	no-hit	no-hit	no-hit
211	CAG-492 MGG09769	0	0	0.00968103	0.00882192	0	0	0	0.00682226	0.00748868	0	0	0.00684177	0.00430254	0.0053007	0.00955275	0	0.267645	0.0411164	0.231018	1.27966	0.031578	0.0932652	Bacteria	Firmicutes_A	Clostridia	TANB77	CAG-508	CAG-492	CAG-492 MGG09769	MGG09769	1	no-hit	K00169
212	CAG-465 MGG05879	0	0	0	0	0	0.00282204	0.00333406	0.00403133	0.00778823	0.0144485	0.00190135	0	0	0	0	0	0.00247247	0.185176	0.0112145	0.0390426	0.0197363	0.00380674	Bacteria	Firmicutes_A	Clostridia	TANB77	CAG-465	CAG-465	CAG-465 MGG05879	MGG05879	1	no-hit	K00169
213	UBA11940 MGG32408	0.119431	0.00771229	0.000358557	0.0137622	0.00624105	0.00062712	0.000606193	0.000310103	0	0	0	0.0970288	0.466991	0.0185524	0.459947	0.100506	0.000309059	0.000304566	0.00096124	0.000874088	0.000657875	0.000317229	Bacteria	Firmicutes_A	Clostridia_A	Christensenellales	Borkfalkiaceae	UBA11940	UBA11940 MGG32408	MGG32408	no-hit	no-hit	no-hit
214	UBA11940 MGG16869	0.0952131	0.128655	0.153821	0.175733	0.0410595	0.00282204	0.00212168	0.00310103	0.00419366	0.00331112	0.00602095	0.0454045	0.136357	0.30976	0.0590856	0.0330696	0.000309059	0.00213196	0	0	0	0.0212543	Bacteria	Firmicutes_A	Clostridia_A	Christensenellales	Borkfalkiaceae	UBA11940	UBA11940 MGG16869	MGG16869	no-hit	no-hit	no-hit
215	UBA11940 MGG00234	0.0152606	0.0311997	0.0143423	0.0225841	0.0190516	0.031356	0.0530419	0.0285294	0.0413375	0.0520749	0.0247176	0.0133726	0.00761219	0.0208715	0.0194593	0.00745688	0.0537762	0.0134009	0.0179431	0.0495316	0.0335516	0.0345779	Bacteria	Firmicutes_A	Clostridia_A	Christensenellales	Borkfalkiaceae	UBA11940	UBA11940 MGG00234	MGG00234	no-hit	no-hit	no-hit
216	UBA11940 sp003979335	0.0222275	0.0164763	0.0229476	0.0194082	0.0384317	0.227331	0.149123	0.183271	0.122814	0.138766	0.354602	0.00435386	0.019196	0.0245157	0.0116756	0.00518739	0.238284	0.294211	1.39636	0.0606034	0.175982	0.534848	Bacteria	Firmicutes_A	Clostridia_A	Christensenellales	Borkfalkiaceae	UBA11940	UBA11940 sp003979335	MGG17252	no-hit	no-hit	no-hit
217	UBA11940 MGG33183	0	0	0	0	0	0.0047034	0.0206106	0.00124041	0.00419366	0.00361213	0.0079223	0	0.000661929	0	0	0	0.00370871	0.00670045	0.0461395	0.00145681	0.499985	0.0130064	Bacteria	Firmicutes_A	Clostridia_A	Christensenellales	Borkfalkiaceae	UBA11940	UBA11940 MGG33183	MGG33183	no-hit	no-hit	no-hit
218	UBA11940 MGG04172	0.000663506	0.000701117	0	0	0	0.00438984	0.00363716	0.00279092	0.00419366	0.00481617	0.0678149	0	0	0	0	0	0.221904	0.0127918	0.088434	0.137814	0.00986813	0.0520255	Bacteria	Firmicutes_A	Clostridia_A	Christensenellales	Borkfalkiaceae	UBA11940	UBA11940 MGG04172	MGG04172	no-hit	no-hit	no-hit
219	UBA11940 MGG45496	0	0	0	0	0	0.00689832	0.0218229	0.00961318	0.00988506	0.00632123	0.00760541	0	0	0	0	0	0.00741741	0.0347205	0.0230698	0.0122372	0.0213809	0.0352124	Bacteria	Firmicutes_A	Clostridia_A	Christensenellales	Borkfalkiaceae	UBA11940	UBA11940 MGG45496	MGG45496	no-hit	no-hit	no-hit
220	UMGS1004 MGG35061	0	0	0	0	0	0.0062712	0.00606193	0.00558185	0.00419366	0.00391314	0.00697162	0	0	0	0	0	0.0772647	0.00548219	0.00416537	0.170156	0.0381568	0.0215716	Bacteria	Firmicutes_A	Clostridia_A	Christensenellales	Borkfalkiaceae	UMGS1004	UMGS1004 MGG35061	MGG35061	no-hit	no-hit	no-hit
221	RACS-045 MGG40239	0.132038	0.179837	0.27573	0.0938652	0.191502	0.00595764	0.0275818	0.0260486	0.0212679	0.00210708	0.0171122	0.463375	0.279334	0.0884554	0.486837	0.271041	0.246938	0.0188831	0.343803	0.073132	0.0812476	0.261714	Bacteria	Firmicutes_A	Clostridia_A	Christensenellales	UBA3700	RACS-045	RACS-045 MGG40239	MGG40239	no-hit	no-hit	no-hit
222	MGG22908 MGG22908	0	0	0	0	0	0.153331	0.469193	0.248082	0.341484	0.310041	0.0934831	0	0	0	0	0	0.196252	0.780907	0.000320413	0.96004	0.38716	0.254417	Bacteria	Firmicutes_A	Clostridia_A	Christensenellales	UBA3700	MGG22908	MGG22908 MGG22908	MGG22908	no-hit	1	K00179
223	MGG03569 MGG34892	0.00265402	0.000701117	0	0	0.00131391	0.000940681	0	0.000930308	0.000898642	0.000301011	0.000316892	0.0363858	0.0274701	0.00861364	0.0410415	0.0308002	0.00401776	0.000913698	0.00160207	0.00203954	0	0.00285506	Bacteria	Firmicutes_A	Clostridia_A	Christensenellales	CAG-552	MGG03569	MGG03569 MGG34892	MGG34892	no-hit	no-hit	no-hit
224	MGG00360 MGG00360	0.00165877	0.000701117	0.00107567	0	0.000328476	0.00940681	0.0081836	0.00775256	0.00539185	0.0102344	0.00475338	0.00435386	0.00165482	0.000331294	0.0148598	0.0100506	0.0216341	0.0365479	0.0435762	0.0378771	0.0203941	0.00475843	Bacteria	Firmicutes_A	Clostridia_A	Christensenellales	CAG-552	MGG00360	MGG00360 MGG00360	MGG00360	no-hit	no-hit	no-hit
225	CAG-475 MGG32477	0	0	0	0	0	0.0062712	0.00939599	0.00279092	0.00898642	0.00752527	0.0110912	0	0	0	0	0	0.0979716	0.00852785	0.00929198	0.00437044	0.0467091	0.0161787	Bacteria	Firmicutes_A	Clostridia_A	Christensenellales	CAG-917	CAG-475	CAG-475 MGG32477	MGG32477	no-hit	no-hit	no-hit
226	UHGG236224 MGG48800	0	0	0.000358557	0	0	0.0360594	0.0421304	0.0269789	0.0467294	0.0454526	0.0126757	0	0	0	0	0	0.0522309	0.030152	0.0342842	0.043413	0.0243414	0.015227	Bacteria	Firmicutes_A	Clostridia_A	Christensenellales	CAG-74	UHGG236224	UHGG236224 MGG48800	MGG48800	no-hit	no-hit	no-hit
227	Duncaniella muris	2.50971	2.55557	2.01043	2.92323	1.18678	0.94413	1.18056	1.19234	1.93478	1.03789	1.27898	4.09822	1.59823	1.81118	5.71998	4.27474	2.87548	1.73694	0.893632	1.02035	1.33483	2.36843	Bacteria	Bacteroidota	Bacteroidia	Bacteroidales	Muribaculaceae	Duncaniella	Duncaniella muris	MGG49992	no-hit	no-hit	no-hit
228	Duncaniella sp001689575	0.64526	0.285355	0.271427	0.142915	0.156026	0.236424	0.280061	0.255524	0.37713	0.308837	0.0874622	1.64607	0.82675	0.0467124	0.427751	1.48197	0	0	0	0	0	0.000317229	Bacteria	Bacteroidota	Bacteroidia	Bacteroidales	Muribaculaceae	Duncaniella	Duncaniella sp001689575	MGG31862	no-hit	no-hit	no-hit
229	Duncaniella dubosii	0.962084	0.968944	0.878464	0.532491	0.428005	0.0501696	0.108509	0.0645013	0.12551	0.0734466	0.164467	0.509401	0.646043	0.449234	0.690983	1.11821	0.606682	0.342028	0.49664	0.0906138	0.321701	0.720426	Bacteria	Bacteroidota	Bacteroidia	Bacteroidales	Muribaculaceae	Duncaniella	Duncaniella dubosii	MGG49991	no-hit	no-hit	no-hit
230	Duncaniella freteri	0.0192417	0.0154246	0.0107567	0.0148208	0.0105112	0.031356	0.050314	0.0427941	0.0757855	0.0490648	0.049752	0.030788	0.0132386	0.011264	0.0191055	0.0288549	0.0667567	0.0429438	0.0265943	0.0751715	0.0296044	0.070742	Bacteria	Bacteroidota	Bacteroidia	Bacteroidales	Muribaculaceae	Duncaniella	Duncaniella freteri	MGG49762	no-hit	1	K00179
231	CAG-485 sp002362485	2.11061	1.80433	1.97206	0.88925	1.39898	0.6174	0.912017	0.807817	0.954058	0.628511	0.758639	0.791158	2.57259	2.22596	1.23726	0.638374	1.28507	1.25633	1.07595	0.717917	0.572351	2.24693	Bacteria	Bacteroidota	Bacteroidia	Bacteroidales	Muribaculaceae	CAG-485	CAG-485 sp002362485	MGG49463	no-hit	1	K00179
232	CAG-485 sp003979075	1.89531	3.2027	1.97887	1.3794	2.3151	0.491662	0.843517	0.720988	1.06789	0.719115	1.48876	1.7036	0.894598	0.0636084	1.79096	1.21223	1.66614	1.47258	1.6418	2.36645	1.10918	1.21277	Bacteria	Bacteroidota	Bacteroidia	Bacteroidales	Muribaculaceae	CAG-485	CAG-485 sp003979075	MGG16517	no-hit	1	K00179
233	CAG-485 sp002361215	0.35	0.542314	0.272503	0.313002	0.250299	0.281577	0.444036	0.340803	0.494852	0.405462	0.289322	0.479857	0.216782	0.925635	0.308519	0.496693	0.657677	0.403245	0.257292	0.416066	0.47071	0.546268	Bacteria	Bacteroidota	Bacteroidia	Bacteroidales	Muribaculaceae	CAG-485	CAG-485 sp002361215	MGG29719	no-hit	1	K00179
234	CAG-485 sp002493045	0.0298578	0.0634511	0.041234	0.0419923	0.0246357	3.91198	5.34541	4.1622	7.17326	4.58169	4.12688	0.062198	0.0479899	0.0327981	0.0530709	0.0518739	9.27609	5.46879	3.78504	3.7746	1.73712	4.35587	Bacteria	Bacteroidota	Bacteroidia	Bacteroidales	Muribaculaceae	CAG-485	CAG-485 sp002493045	MGG49898	no-hit	no-hit	no-hit
235	CAG-485 MGG07164	0.0179147	0.0255908	0.0172107	0.0102334	0.00952581	0.0200679	0.0421304	0.0257385	0.0473285	0.0352183	0.0212318	0.0192814	0.0145624	0.00828234	0.0215821	0.0136169	0.0547034	0.0606086	0.0269147	0.0722579	0.0253282	0.0520255	Bacteria	Bacteroidota	Bacteroidia	Bacteroidales	Muribaculaceae	CAG-485	CAG-485 MGG07164	MGG07164	no-hit	1	K00179
236	CAG-485 sp002361155	0.000663506	0	0.000358557	0	0.000328476	0.0244577	0.0506171	0.0350416	0.0485267	0.0472587	0.0104574	0.00031099	0	0	0.000707611	0.000324212	0.00216341	0.000609132	0.000640826	0.000291363	0.000657875	0.00285506	Bacteria	Bacteroidota	Bacteroidia	Bacteroidales	Muribaculaceae	CAG-485	CAG-485 sp002361155	MGG36685	no-hit	1	K00179
237	Muribaculum sp002492595	1.62957	2.28845	0.983162	2.11338	0.978202	0.883926	1.73492	1.13032	1.93148	1.17665	3.95703	2.62631	1.00547	0.064271	2.32415	2.70198	1.17164	7.63608	2.23584	2.40374	4.51664	0.641436	Bacteria	Bacteroidota	Bacteroidia	Bacteroidales	Muribaculaceae	Muribaculum	Muribaculum sp002492595	MGG49755	no-hit	no-hit	no-hit
238	Muribaculum MGG30742	0.0394786	0.0276941	0.0286845	0.0183496	0.0151099	1.30786	1.98316	1.66339	2.48624	1.77717	1.31764	0.031099	0.0367371	0.0205402	0.0187517	0.0350149	4.87231	7.61659	1.99041	7.18908	4.54362	7.3965	Bacteria	Bacteroidota	Bacteroidia	Bacteroidales	Muribaculaceae	Muribaculum	Muribaculum MGG30742	MGG30742	no-hit	no-hit	no-hit
239	Muribaculum intestinale	0.0630331	0.0967542	0.0634645	0.0733984	0.0423734	1.26271	2.80455	1.99334	2.32808	1.85212	2.46922	0.0845892	0.0512995	0.0384301	0.0498866	0.0771625	4.27428	2.86383	1.81162	2.01011	1.84238	3.342	Bacteria	Bacteroidota	Bacteroidia	Bacteroidales	Muribaculaceae	Muribaculum	Muribaculum intestinale	MGG49230	no-hit	no-hit	no-hit
240	Muribaculum sp002473395	0.00232227	0.390522	0.249555	0.195847	0.152413	0.184687	0.34068	0.262347	0.402891	0.230875	0.198057	0.00342089	0.00165482	0.000662587	0.00141522	0.00291791	0.352327	0.489438	0.307276	0.231342	0.376634	0.571646	Bacteria	Bacteroidota	Bacteroidia	Bacteroidales	Muribaculaceae	Muribaculum	Muribaculum sp002473395	MGG49765	no-hit	no-hit	no-hit
241	Muribaculum sp002358615	0.00298578	0.0178785	0.00788825	0.00988055	0.00164238	0.062712	0.125785	0.0812469	0.159659	0.120103	0.127391	0.0115066	0.0162173	0.000993881	0.0113218	0.00875373	0.160402	0.14071	0.088434	0.141602	0.124009	0.113251	Bacteria	Bacteroidota	Bacteroidia	Bacteroidales	Muribaculaceae	Muribaculum	Muribaculum sp002358615	MGG49754	no-hit	no-hit	no-hit
242	CAG-873 sp009775535	0.694691	1.82466	1.30837	0.700461	0.749911	0.637154	1.07478	0.812469	1.64092	1.22541	0.921839	1.07167	0.650346	0.640722	1.00445	0.452924	1.58393	0.708116	0.545343	1.4067	0.660836	0.761666	Bacteria	Bacteroidota	Bacteroidia	Bacteroidales	Muribaculaceae	CAG-873	CAG-873 sp009775535	MGG32911	no-hit	1	K00179
243	CAG-873 sp009775265	0.257109	0.000350559	0	0	0	0.315755	0.582854	0.391659	0.720411	0.627909	0.192037	0.00031099	0	0	0	0	0	0	0	0	0	0	Bacteria	Bacteroidota	Bacteroidia	Bacteroidales	Muribaculaceae	CAG-873	CAG-873 sp009775265	MGG39933	no-hit	no-hit	no-hit
244	CAG-873 sp009775275	0.130047	0.303934	0.261388	0.411454	0.097229	0.0808985	0.122148	0.104194	0.119519	0.105655	0.556145	0.748552	0.553042	0.237538	0.353806	0.69738	0.184508	0.278373	0.700744	0.348178	0.141443	0.571646	Bacteria	Bacteroidota	Bacteroidia	Bacteroidales	Muribaculaceae	CAG-873	CAG-873 sp009775275	MGG21750	no-hit	no-hit	no-hit
245	CAG-873 sp002490635	0.431279	1.56174	0.969896	0.880781	1.09613	1.73712	2.35657	2.32856	4.21763	3.41888	1.8234	0.819458	0.401129	1.17278	1.083	0.793023	4.22422	4.19905	1.14484	3.13797	3.21405	3.10567	Bacteria	Bacteroidota	Bacteroidia	Bacteroidales	Muribaculaceae	CAG-873	CAG-873 sp002490635	MGG22940	no-hit	1	K00179
246	CAG-873 MGG27621	0.0829383	0.0736173	0.0652573	0.0511671	0.0459867	0.00219492	0.00545574	0.00744246	0.0113828	0.0108364	0.00633784	0.0550452	0.0450112	0.0500253	0.0626236	0.0525224	0.00154529	0.00609132	0.00128165	0.00407908	0.00394725	0.00380674	Bacteria	Bacteroidota	Bacteroidia	Bacteroidales	Muribaculaceae	CAG-873	CAG-873 MGG27621	MGG27621	no-hit	1	K00179
247	CAG-873 sp009775225	0.00232227	0.23207	0.0627474	0.0624592	0.0624105	0.174653	0.196103	0.161563	0.34388	0.274823	0.156862	0.0684177	0.0413706	0.00596329	0.13197	0.059655	0.16751	0.12274	0.0563927	0.238043	0.0996681	0.131967	Bacteria	Bacteroidota	Bacteroidia	Bacteroidales	Muribaculaceae	CAG-873	CAG-873 sp009775225	MGG23556	no-hit	no-hit	no-hit
248	CAG-873 sp003979155	0	0	0	0	0	0.0382543	0.0518295	0.0338012	0.0464298	0.0490648	0.0573574	0	0	0	0	0	0.106007	0.10203	0.0804237	0.0844951	0.0710505	0.108175	Bacteria	Bacteroidota	Bacteroidia	Bacteroidales	Muribaculaceae	CAG-873	CAG-873 sp003979155	MGG22230	no-hit	no-hit	no-hit
249	CAG-873 sp001689665	0	0	0	0	0	0.0567544	0.084867	0.0716337	0.115026	0.113782	0.0491182	0	0	0	0	0	0.11837	0.0219288	0.0435762	0.0457439	0.0690769	0.0272817	Bacteria	Bacteroidota	Bacteroidia	Bacteroidales	Muribaculaceae	CAG-873	CAG-873 sp001689665	MGG22223	no-hit	1	K00179
250	CAG-873 MGG20206	0	0	0	0	0	0.585731	0.719551	0.632919	1.0601	1.08334	0.436677	0	0	0	0	0	0.669112	0.204364	0.0794625	0.730737	0.14243	0.232846	Bacteria	Bacteroidota	Bacteroidia	Bacteroidales	Muribaculaceae	CAG-873	CAG-873 MGG20206	MGG20206	no-hit	no-hit	no-hit
251	CAG-873 MGG32771	0	0	0	0	0	0.0232035	0.0418273	0.0238779	0.0659004	0.0412385	0.0348581	0	0	0	0	0	0.0305968	0.0365479	0.0118553	0.0093236	0.0730242	0.0329918	Bacteria	Bacteroidota	Bacteroidia	Bacteroidales	Muribaculaceae	CAG-873	CAG-873 MGG32771	MGG32771	no-hit	1	K00179
252	UBA7173 sp004102805	0.327772	0.00140223	0.0308359	0.339115	0.0492714	0.00062712	0.00151548	0.000930308	0.000898642	0.00120404	0	0.615138	0.223401	0.73746	0.884514	0.664635	0	0.00121826	0	0.000291363	0.000657875	0.000634457	Bacteria	Bacteroidota	Bacteroidia	Bacteroidales	Muribaculaceae	UBA7173	UBA7173 sp004102805	MGG31702	no-hit	no-hit	no-hit
253	UBA7173 sp001689485	0.294597	0.0259413	0.0351385	0.193024	0.0055841	0.00752545	0.0218229	0.0179859	0.0248624	0.0210708	0.0782723	0.208052	0.209832	0.211034	0.278799	0.276877	0.0123624	0.292993	0.0855503	0.0477835	0.0901289	0.285189	Bacteria	Bacteroidota	Bacteroidia	Bacteroidales	Muribaculaceae	UBA7173	UBA7173 sp001689485	MGG11602	no-hit	1	K00179
254	UBA7173 sp013316675	0.140332	0.252402	0.0950175	0.225841	0.0486145	0.00219492	0.000909289	0.00124041	0.00299547	0.00180606	0.00221824	0.559471	0.338246	0.318373	0.378926	0.850733	0.00216341	0.00243653	0.00256331	0.00262226	0.00164469	0.00253783	Bacteria	Bacteroidota	Bacteroidia	Bacteroidales	Muribaculaceae	UBA7173	UBA7173 sp013316675	MGG30282	no-hit	1	K00179
255	UBA7173 sp002491305	0.0477724	0.0827318	0.0179278	0.0374049	0.0348185	0.0467205	0.0618317	0.0520972	0.0865692	0.0710385	0.0789061	0.0976508	0.0347513	0.139475	0.0898667	0.12547	0.0911724	0.0456849	0.0663255	0.0547762	0.0624981	0.0967548	Bacteria	Bacteroidota	Bacteroidia	Bacteroidales	Muribaculaceae	UBA7173	UBA7173 sp002491305	MGG47319	no-hit	1	K00179
256	UBA7173 MGG04258	0.025545	0.053986	0.0268917	0.031406	0.0177377	0.0341781	0.040918	0.0369022	0.0539185	0.0448506	0.0456324	0.0413616	0.0201888	0.0251783	0.0435181	0.0395539	0.0587212	0.0667	0.0326821	0.0708011	0.0453934	0.0739143	Bacteria	Bacteroidota	Bacteroidia	Bacteroidales	Muribaculaceae	UBA7173	UBA7173 MGG04258	MGG04258	no-hit	1	K00179
257	UBA7173 sp013316535	0.000995259	0	0.00107567	0.00141151	0.000328476	0.0247713	0.0348561	0.0269789	0.0560154	0.0493658	0.0167953	0.00155495	0.000661929	0.00165647	0.000707611	0.00226949	0.021016	0.00883242	0.00096124	0.00903224	0.0026315	0.0177648	Bacteria	Bacteroidota	Bacteroidia	Bacteroidales	Muribaculaceae	UBA7173	UBA7173 sp013316535	MGG30880	no-hit	1	K00179
258	UBA7173 sp001689685	0.000331753	0.000350559	0	0.000352877	0.000656953	0.318264	0.444339	0.349796	0.592505	0.501484	0.455691	0.00062198	0	0.000662587	0.000353806	0.000972636	1.83488	1.01329	0.594366	1.77935	0.738794	0.756273	Bacteria	Bacteroidota	Bacteroidia	Bacteroidales	Muribaculaceae	UBA7173	UBA7173 sp001689685	MGG21800	no-hit	1	K00179
259	Paramuribaculum intestinale	0.125734	0.141626	0.0871293	0.120331	0.0683231	1.79137	2.87517	2.0811	3.57719	2.86382	2.557	0.171977	0.0691716	0.0467124	0.165581	0.19323	3.1116	0.86649	2.0907	1.56724	1.29503	4.071	Bacteria	Bacteroidota	Bacteroidia	Bacteroidales	Muribaculaceae	Paramuribaculum	Paramuribaculum intestinale	MGG49254	no-hit	no-hit	no-hit
260	Paramuribaculum sp001689565	0.0630331	0.0645028	0.047688	0.0554017	0.0262781	0.0608307	0.0979001	0.072564	0.128206	0.0927113	0.0630615	0.0743266	0.0602356	0.0327981	0.0792525	0.0768383	0.0988988	0.0740096	0.0320413	0.0862433	0.0440776	0.0881896	Bacteria	Bacteroidota	Bacteroidia	Bacteroidales	Muribaculaceae	Paramuribaculum	Paramuribaculum sp001689565	MGG49756	no-hit	no-hit	no-hit
261	Paramuribaculum MGG30915	0	0	0	0	0	0.137966	0.202772	0.177689	0.275284	0.269405	0.0903142	0	0	0	0	0	0.85702	0.843343	0.196413	0.33361	0.371042	0.228405	Bacteria	Bacteroidota	Bacteroidia	Bacteroidales	Muribaculaceae	Paramuribaculum	Paramuribaculum MGG30915	MGG30915	no-hit	no-hit	no-hit
262	UBA3263 sp001689615	0	0.00280447	0.000717113	0.00211726	0	0.361535	0.77623	0.612452	1.06399	0.840422	0.280766	0.0133726	0.00595737	0.000331294	0.00141522	0.00940215	0.0135986	0.439489	0.406925	0.0145681	0.463802	0.22777	Bacteria	Bacteroidota	Bacteroidia	Bacteroidales	Muribaculaceae	UBA3263	UBA3263 sp001689615	MGG23436	no-hit	no-hit	no-hit
263	Bacteroides sp002491635	3.32151	3.53433	9.27191	2.04951	2.99275	0.737807	1.55034	1.01466	1.56364	0.730854	0.361257	1.57858	2.58848	2.97601	2.53254	0.912009	0.000927176	0.00121826	0.000640826	0.000582725	0	0.000317229	Bacteria	Bacteroidota	Bacteroidia	Bacteroidales	Bacteroidaceae	Bacteroides	Bacteroides sp002491635	MGG49471	no-hit	1	K00179
264	Bacteroides acidifaciens	0.815449	3.31944	2.75587	1.50996	1.63515	0.0210085	0.0330375	0.0316305	0.0458307	0.0343152	0.0621108	1.0726	1.72962	3.79066	1.62078	1.74005	0.0339965	0.0435529	0.0297984	0.0448698	0.0374989	0.019351	Bacteria	Bacteroidota	Bacteroidia	Bacteroidales	Bacteroidaceae	Bacteroides	Bacteroides acidifaciens	MGG49881	no-hit	1	K00179
265	Bacteroides caecimuris	0.113791	0.270982	0.335968	0.202198	0.224678	0.157094	0.314917	0.1811	0.27109	0.194453	0.407206	0.110401	0.305811	0.177242	0.31701	0.206199	0.448135	0.561924	0.349891	0.519208	0.359858	0.190972	Bacteria	Bacteroidota	Bacteroidia	Bacteroidales	Bacteroidaceae	Bacteroides	Bacteroides caecimuris	MGG49386	no-hit	1	K00179
266	Bacteroides uniformis	0.117441	0.140574	0.208321	0.0793973	0.113653	0.00062712	0.00181858	0	0.00389412	0.00180606	0.000633784	0.0771255	0.128745	0.124235	0.156382	0.0820257	0	0	0	0.00145681	0.000657875	0.000317229	Bacteria	Bacteroidota	Bacteroidia	Bacteroidales	Bacteroidaceae	Bacteroides	Bacteroides uniformis	MGG49696	no-hit	1	K00179
267	Bacteroides thetaiotaomicron	0.00398104	0.00140223	0.00430268	0.00141151	0.00262781	0.0250848	0.0469799	0.039383	0.0611077	0.0746507	0.0453155	0.00124396	0.00430254	0.00364423	0.00424567	0.00129685	0.0781919	0.0697456	0.0515865	0.0804161	0.047367	0.0387019	Bacteria	Bacteroidota	Bacteroidia	Bacteroidales	Bacteroidaceae	Bacteroides	Bacteroides thetaiotaomicron	MGG49305	no-hit	1	K00179
268	Phocaeicola sp011959205	1.33796	0.880253	2.12552	0.588246	0.854038	0.00031356	0.000303096	0.000310103	0	0.000301011	0.000316892	0.630687	1.2623	1.06942	1.59779	0.564778	0	0.000913698	0.00096124	0.000291363	0.000657875	0.000317229	Bacteria	Bacteroidota	Bacteroidia	Bacteroidales	Bacteroidaceae	Phocaeicola	Phocaeicola sp011959205	MGG23320	no-hit	no-hit	no-hit
269	Phocaeicola sartorii	0.404739	0.606817	0.779143	0.452035	0.431289	0.0031356	0.00363716	0.00341113	0.00688959	0.00451516	0.00950676	0.538634	0.441176	0.449566	0.642511	0.495396	0.00834459	0.00883242	0.0073695	0.0139854	0.00723663	0.011103	Bacteria	Bacteroidota	Bacteroidia	Bacteroidales	Bacteroidaceae	Phocaeicola	Phocaeicola sartorii	MGG49798	no-hit	1	K00179
270	Phocaeicola vulgatus	0.0258767	0.035757	0.0498394	0.0204669	0.028249	0	0	0	0.00119819	0	0	0.0230132	0.0314416	0.0188837	0.0456409	0.0175075	0.000618118	0.0018274	0	0	0	0.000634457	Bacteria	Bacteroidota	Bacteroidia	Bacteroidales	Bacteroidaceae	Phocaeicola	Phocaeicola vulgatus	MGG49209	no-hit	1	K00179
271	Prevotellamassilia sp009775705	0.201374	0.202272	0.24848	0.181026	0.140916	0.0373137	0.0563759	0.0341113	0.053619	0.0523759	0.0836595	0.186594	0.190967	0.141794	0.300027	0.205551	0.0540853	0.0469032	0.0756175	0.139563	0.0796029	0.201757	Bacteria	Bacteroidota	Bacteroidia	Bacteroidales	Bacteroidaceae	Prevotellamassilia	Prevotellamassilia sp009775705	MGG06473	no-hit	no-hit	no-hit
272	Prevotella sp013166545	0	0	0	0	0	2.61886	4.06604	2.94783	4.51837	3.68287	2.87674	0	0	0	0	0	2.90763	2.26628	2.1096	3.83608	1.86277	0.947245	Bacteria	Bacteroidota	Bacteroidia	Bacteroidales	Bacteroidaceae	Prevotella	Prevotella sp013166545	MGG22257	no-hit	no-hit	no-hit
273	Prevotella sp900545525	0	0	0	0	0	0.0984579	0.153973	0.115668	0.163553	0.139669	0.0893635	0	0	0	0	0	0.0883908	0.10873	0.0688888	0.147138	0.117431	0.041557	Bacteria	Bacteroidota	Bacteroidia	Bacteroidales	Bacteroidaceae	Prevotella	Prevotella sp900545525	MGG05647	no-hit	no-hit	no-hit
274	Prevotella sp013166515	0	0	0	0	0	0.478493	0.906865	0.613073	0.973229	0.834402	0.443015	0	0	0	0	0	0.547343	0.759588	0.429033	0.793089	0.608864	0.249025	Bacteria	Bacteroidota	Bacteroidia	Bacteroidales	Bacteroidaceae	Prevotella	Prevotella sp013166515	MGG49078	no-hit	no-hit	no-hit
275	Alistipes sp002428825	0.815781	0.663257	2.12337	0.735395	1.21963	0.00031356	0.00151548	0.000930308	0.000599095	0.000903032	0.00158446	0.746064	0.769162	1.50672	0.84135	0.459733	0.00216341	0.000609132	0.000640826	0.00174818	0.000657875	0.000634457	Bacteria	Bacteroidota	Bacteroidia	Bacteroidales	Rikenellaceae	Alistipes	Alistipes sp002428825	MGG11012	no-hit	1	K00179
276	Alistipes MGG26580	0.0869193	0.0532849	0.144857	0.0405808	0.083433	0.000940681	0.00242477	0.000310103	0.00179728	0.00150505	0.00126757	0.028922	0.0324345	0.00662587	0.201669	0.0544676	0.00154529	0.00121826	0.000640826	0.00145681	0.00131575	0.000317229	Bacteria	Bacteroidota	Bacteroidia	Bacteroidales	Rikenellaceae	Alistipes	Alistipes MGG26580	MGG26580	no-hit	no-hit	no-hit
277	Alistipes timonensis	0.0328436	0.0543366	0.0917905	0.0546959	0.0423734	0.00188136	0.00121239	0.000930308	0.00269593	0.00150505	0.00158446	0.0774364	0.0675168	0.00960752	0.146122	0.0813773	0.000927176	0.000304566	0.000640826	0.00174818	0.00164469	0.000634457	Bacteria	Bacteroidota	Bacteroidia	Bacteroidales	Rikenellaceae	Alistipes	Alistipes timonensis	MGG49594	no-hit	1	K00179
278	Alistipes MGG31274	0.000995259	0.00140223	0.00179278	0.000352877	0.00164238	0.0031356	0.0100022	0.00744246	0.00748868	0.00933133	0.0126757	0.00124396	0.00165482	0.00198776	0.00212283	0.000324212	0.0828278	0.0636543	0.0666459	0.0914878	0.0444066	0.0126891	Bacteria	Bacteroidota	Bacteroidia	Bacteroidales	Rikenellaceae	Alistipes	Alistipes MGG31274	MGG31274	no-hit	no-hit	no-hit
279	Alistipes sp003979135	0.000663506	0.000350559	0.000358557	0.000352877	0.000985429	0.356832	0.644989	0.582683	0.682069	0.657408	0.419565	0.000932969	0	0.00198776	0.000707611	0.000324212	0.505002	0.446798	0.402119	0.872048	0.406567	0.398439	Bacteria	Bacteroidota	Bacteroidia	Bacteroidales	Rikenellaceae	Alistipes	Alistipes sp003979135	MGG11632	no-hit	no-hit	no-hit
280	Alistipes sp002358415	0	0	0	0	0	0.713036	1.40728	1.12133	1.62864	1.55171	1.18549	0.00031099	0	0	0	0	1.33637	1.16161	1.09966	1.80878	0.500972	0.46474	Bacteria	Bacteroidota	Bacteroidia	Bacteroidales	Rikenellaceae	Alistipes	Alistipes sp002358415	MGG27638	no-hit	no-hit	no-hit
281	Alistipes sp002362235	0	0	0	0	0	0.304153	0.668328	0.464844	0.821958	0.800388	0.350799	0	0	0	0	0	0.308132	0.457763	0.332589	0.236295	0.38091	0.0574184	Bacteria	Bacteroidota	Bacteroidia	Bacteroidales	Rikenellaceae	Alistipes	Alistipes sp002362235	MGG38130	no-hit	1	K00179
282	Alistipes sp009774895	0	0	0	0	0	0.0661612	0.214895	0.18048	0.273187	0.204085	0.064646	0	0	0	0	0	0.00154529	0.00213196	0.00160207	0.00291363	0.000986813	0.000317229	Bacteria	Bacteroidota	Bacteroidia	Bacteroidales	Rikenellaceae	Alistipes	Alistipes sp009774895	MGG21440	no-hit	1	K00179
283	Parabacteroides distasonis	0.184123	0.251351	0.468633	0.12633	0.132047	0.00031356	0.000303096	0	0.000898642	0	0	0.269628	0.194276	0.146432	0.372911	0.126767	0	0	0	0	0	0	Bacteria	Bacteroidota	Bacteroidia	Bacteroidales	Tannerellaceae	Parabacteroides	Parabacteroides distasonis	MGG49846	no-hit	1	K00179
284	Parabacteroides goldsteinii	0.057725	0.0764218	0.105774	0.0328175	0.0844184	0.145806	0.25551	0.203737	0.320815	0.27392	0.269992	0.0665518	0.0599046	0.0987255	0.152844	0.0505771	0.151439	0.243044	0.151235	0.140437	0.156903	0.0729626	Bacteria	Bacteroidota	Bacteroidia	Bacteroidales	Tannerellaceae	Parabacteroides	Parabacteroides goldsteinii	MGG49795	no-hit	1	K00179
285	C-19 MGG39626	0.021564	0.011919	0.0147008	0.00388165	0.00361324	0.0438984	0.0421304	0.042484	0.0371439	0.0770588	0.0513365	0	0.0344203	0.024847	0.00672231	0.0359876	0.00401776	0.0176648	0.029478	0.00815815	0.0148022	0.0206199	Bacteria	Firmicutes	Bacilli	Erysipelotrichales	Erysipelotrichaceae	C-19	C-19 MGG39626	MGG39626	no-hit	no-hit	no-hit
286	Clostridium_AQ innocuum	0.0849288	0.0911452	0.168163	0.057166	0.0637244	0	0	0	0	0	0	0.00124396	0.00198579	0.189831	0.00813753	0.0100506	0	0	0	0	0	0	Bacteria	Firmicutes	Bacilli	Erysipelotrichales	Erysipelotrichaceae	Clostridium_AQ	Clostridium_AQ innocuum	MGG49198	no-hit	no-hit	no-hit
287	Dubosiella newyorkensis	0.0119431	0.210686	0.00860536	0.327823	0.00229933	0.036373	0.0791082	0.072564	0.0736887	0.0632123	0.0202811	0.57191	0.371011	1.58226	0.315241	2.0902	0.4333	0.025279	0.000320413	0.0259313	0	0	Bacteria	Firmicutes	Bacilli	Erysipelotrichales	Erysipelotrichaceae	Dubosiella	Dubosiella newyorkensis	MGG22419	no-hit	no-hit	no-hit
288	Faecalibaculum rodentium	0.0205687	1.93789	0.222664	2.96734	0.0476291	0.360281	0.525872	0.472286	0.817764	0.396431	0.251295	14.0076	5.16768	0.395565	1.00835	11.3779	0.280316	0.0155329	0.818015	0.00495316	0.948327	0.00317229	Bacteria	Firmicutes	Bacilli	Erysipelotrichales	Erysipelotrichaceae	Faecalibaculum	Faecalibaculum rodentium	MGG49411	no-hit	no-hit	no-hit
289	MGG28925 MGG28925	0.00398104	0.0248897	0.0197206	0.0197611	0.0492714	0.0683561	0.07244	0.0641912	0.0745873	0.231477	0.283618	0.00497584	0.0254843	0.0662587	0.0130908	0.00680846	0.00865365	0.00852785	0.318491	0.0241831	0.0388146	0.240142	Bacteria	Firmicutes	Bacilli	Erysipelotrichales	Erysipelatoclostridiaceae	MGG28925	MGG28925 MGG28925	MGG28925	no-hit	no-hit	no-hit
290	Erysipelatoclostridium cocleatum	0	0	0	0	0	0.0241441	0.0336437	0.0310103	0.0323511	0.0313051	0.0358088	0	0	0	0	0	0.0389414	0.00822328	0.029478	0.00524453	0.000657875	0.0742315	Bacteria	Firmicutes	Bacilli	Erysipelotrichales	Erysipelatoclostridiaceae	Erysipelatoclostridium	Erysipelatoclostridium cocleatum	MGG49240	no-hit	no-hit	no-hit
291	Ligilactobacillus murinus	1.28057	1.17577	3.29765	1.82226	1.14277	1.97543	2.5257	0.897747	0.910324	1.25341	1.18644	1.61808	2.09732	5.80658	3.97536	1.02808	0.640061	5.59975	3.53864	0.289323	1.4266	5.30121	Bacteria	Firmicutes	Bacilli	Lactobacillales	Lactobacillaceae	Ligilactobacillus	Ligilactobacillus murinus	MGG49749	no-hit	no-hit	no-hit
292	Limosilactobacillus reuteri	0.00265402	0	0	0.0155266	0	0.183119	0.263391	0.221723	0.282773	0.325393	0.113764	0	0.0913463	0.0801731	0.00176903	0.000648424	0.00123624	0	0.16277	0.00640998	0	0	Bacteria	Firmicutes	Bacilli	Lactobacillales	Lactobacillaceae	Limosilactobacillus	Limosilactobacillus reuteri	MGG49448	no-hit	no-hit	no-hit
293	UBA7057 MGG05231	0.0607108	0.0280447	0.0172107	0.0310532	0.00328476	0.0451527	0.0381902	0.0632609	0.0323511	0.0246829	0.116299	0.0653078	0.0648691	0.0145769	0.0191055	0.0178317	0.00185435	0.0213196	0.107659	0.110718	0.0134864	0.0593218	Bacteria	Firmicutes	Bacilli	RF39	UBA660	UBA7057	UBA7057 MGG05231	MGG05231	no-hit	no-hit	no-hit
294	UMGS995 MGG30150	0.00862558	0	0.00968103	0.00529315	0.0302198	0.0830935	0.0845639	0.0874489	0.106938	0.103849	0.0785892	0.00031099	0.000661929	0.0268348	0.000707611	0.00162106	0	0.0767506	0	0	0.00296044	0.00285506	Bacteria	Firmicutes	Bacilli	RF39	UBA660	UMGS995	UMGS995 MGG30150	MGG30150	no-hit	no-hit	no-hit
295	UMGS995 MGG34862	0	0.0203324	0	0.0232899	0	0.0573815	0.0254601	0.0412436	0.019171	0.0156526	0.0104574	0	0.00165482	0	0.00530709	0	0	0.0018274	0.00352455	0.0198127	0.0374989	0.0117375	Bacteria	Firmicutes	Bacilli	RF39	UBA660	UMGS995	UMGS995 MGG34862	MGG34862	no-hit	no-hit	no-hit
296	UBA5026 MGG04489	0	0	0	0	0	0.0153645	0.0133362	0.0275991	0	0	0	0.0690397	0.0450112	0.0106014	0	0	0	0	0	0.0308844	0.0154601	0	Bacteria	Firmicutes	Bacilli	RF39	UBA660	UBA5026	UBA5026 MGG04489	MGG04489	no-hit	no-hit	no-hit
297	MGG36460 MGG36460	0	0	0	0	0	0.0730595	0.078502	0.0660518	0.0670986	0.0957214	0.0367595	0	0	0	0	0	0.00185435	0.0170557	0.00801033	0.0148595	0.0151311	0.00317229	Bacteria	Firmicutes	Bacilli	RF39	UBA660	MGG36460	MGG36460 MGG36460	MGG36460	no-hit	no-hit	no-hit
298	Ureaplasma MGG39309	0.154597	0.0368087	0.147725	0.111509	0.097229	0	0	0	0	0	0	0.0982728	0.492806	0.12556	0.343192	0.0414992	0	0	0	0	0	0	Bacteria	Firmicutes	Bacilli	Mycoplasmatales	Mycoplasmoidaceae	Ureaplasma	Ureaplasma MGG39309	MGG39309	no-hit	no-hit	no-hit
299	UMGS268 MGG32487	0.158578	0.249598	0.187525	0.094571	0.111025	2.05978	3.7099	2.31709	2.24301	2.08239	0.839764	0.0876991	0.15092	0.255427	0.125247	0.0768383	0.676839	0.553701	0.0048062	3.40574	1.25983	0.170035	Bacteria	Firmicutes	Bacilli	Acholeplasmatales	Anaeroplasmataceae	UMGS268	UMGS268 MGG32487	MGG32487	no-hit	no-hit	no-hit
300	Turicimonas muris	1.08218	1.58523	1.62103	2.06821	0.671405	0	0	0	0	0	0	1.86003	1.60419	2.28791	1.62538	1.76339	0	0	0	0	0	0	Bacteria	Proteobacteria	Gammaproteobacteria	Burkholderiales	Burkholderiaceae	Turicimonas	Turicimonas muris	MGG49415	1	no-hit	K00169
301	Parasutterella sp009767915	0.125734	0.0445209	0.088922	0.00141151	0.0640529	0	0	0	0	0	0	0.118487	0.152244	0.0732159	0.0477638	0.0402023	0	0	0	0	0	0	Bacteria	Proteobacteria	Gammaproteobacteria	Burkholderiales	Burkholderiaceae	Parasutterella	Parasutterella sp009767915	MGG49994	1	no-hit	K00169
302	Parasutterella excrementihominis	0	0.00736173	0	0.00599891	0	1.11502	1.27755	1.35701	1.63553	1.46953	1.27929	0.00590881	0.00264772	0.0274974	0.00459947	0.0444171	1.59722	2.33328	0.960919	0.839707	1.21214	1.48082	Bacteria	Proteobacteria	Gammaproteobacteria	Burkholderiales	Burkholderiaceae	Parasutterella	Parasutterella excrementihominis	MGG22609	1	no-hit	K00169
303	CAG-495 MGG22245	0.389146	0.341795	0.180354	0.178203	0.00328476	0.549985	0.996278	1.03047	1.35006	1.161	0.638537	0.950696	0.0592427	0.0245157	0.724594	0.817015	0.796445	0.783648	0.23294	2.10743	0.502288	0.0789899	Bacteria	Proteobacteria	Alphaproteobacteria	RF32	CAG-239	CAG-495	CAG-495 MGG22245	MGG22245	no-hit	no-hit	no-hit
304	Adlercreutzia caecimuris	0.207014	0.152493	0.242743	0.258306	0.389244	0.0705511	0.0821391	0.0607801	0.0781819	0.0809719	0.0608432	0.457777	0.276025	0.32268	0.175841	0.462002	0.100753	0.0532991	0.119835	0.0515712	0.0430908	0.0650319	Bacteria	Actinobacteriota	Coriobacteriia	Coriobacteriales	Eggerthellaceae	Adlercreutzia	Adlercreutzia caecimuris	MGG49307	1	1	K00169 & K00179
305	Adlercreutzia muris	0.187772	0.157751	0.256727	0.217725	0.0670092	0.0241441	0.0233384	0.0307001	0.0236642	0.0222748	0.0199642	0.10698	0.07546	0.12556	0.0948199	0.262288	0.042032	0.0420301	0.0881136	0.0244745	0.0437487	0.0840656	Bacteria	Actinobacteriota	Coriobacteriia	Coriobacteriales	Eggerthellaceae	Adlercreutzia	Adlercreutzia muris	MGG49476	1	1	K00169 & K00179
306	Adlercreutzia mucosicola	0.00464454	0.00105168	0.00430268	0.00317589	0.00328476	0.0062712	0.00697122	0.00651215	0.0056914	0.00963235	0.00316892	0.0581551	0.0321036	0.00397552	0.0251202	0.048956	0.0166892	0.00365479	0.0140982	0.00786679	0.00559194	0.0155442	Bacteria	Actinobacteriota	Coriobacteriia	Coriobacteriales	Eggerthellaceae	Adlercreutzia	Adlercreutzia mucosicola	MGG49800	1	1	K00169 & K00179
307	ZJ304 MGG19898	0.0504265	0.000350559	0	0	0	0.0163051	0.0145486	0.0114738	0.0104842	0.0138465	0.0123588	0.0223913	0.0195269	0.000993881	0.00884514	0.00648424	0.042032	0.0264972	0.0160207	0.0314672	0.0233546	0.0723281	Bacteria	Actinobacteriota	Coriobacteriia	Coriobacteriales	Eggerthellaceae	ZJ304	ZJ304 MGG19898	MGG19898	no-hit	1	K00179
308	D16-34 sp009911635	0.0716587	0.0827318	0.159199	0.136563	0.0706224	0.0172458	0.0160641	0.0139546	0.0179728	0.0171576	0.0110912	0.0491364	0.03773	0.13318	0.0442257	0.0975879	0.0250338	0.0137055	0.0237106	0.0203954	0.0177626	0.0133236	Bacteria	Actinobacteriota	Coriobacteriia	Coriobacteriales	Eggerthellaceae	D16-34	D16-34 sp009911635	MGG49875	1	1	K00169 & K00179
309	QWKK01 sp009911695	0.0743127	0.0687095	0.0831851	0.169381	0.0811336	0.0395086	0.0612255	0.045275	0.0515222	0.0469577	0.0269358	0.0870771	0.0549401	0.105351	0.0495328	0.10699	0.161329	0.0465986	0.136176	0.0536107	0.074011	0.0643974	Bacteria	Actinobacteriota	Coriobacteriia	Coriobacteriales	Eggerthellaceae	QWKK01	QWKK01 sp009911695	MGG49284	1	1	K00169 & K00179
310	D16-63 MGG30867	0	0	0	0	0	0.010661	0.0106084	0.012094	0.0113828	0.00662224	0.00507027	0.101383	0.0436873	0.00198776	0.0566089	0.161133	0.0200888	0.0103552	0.0179431	0.00640998	0.00164469	0.0256955	Bacteria	Actinobacteriota	Coriobacteriia	Coriobacteriales	Eggerthellaceae	D16-63	D16-63 MGG30867	MGG30867	1	1	K00169 & K00179
311	NM07-P-09 sp004793665	0.108152	0.208232	0.216568	0.169028	0.0476291	0.34084	0.503443	0.479108	0.598496	0.539411	0.19679	0.112267	0.0244914	0.00165647	0.0176903	0.0466866	0.789336	1.3873	0.239349	0.107804	0.147693	1.72731	Bacteria	Actinobacteriota	Coriobacteriia	Coriobacteriales	Atopobiaceae	NM07-P-09	NM07-P-09 sp004793665	MGG49661	no-hit	no-hit	no-hit
312	Helicobacter_A bilis	0.415023	0.568606	0.464689	0.339468	0.230919	0	0	0	0	0	0	0.138079	0.131724	0.055326	0.0597932	0.0564129	0	0	0	0	0	0	Bacteria	Campylobacterota	Campylobacteria	Campylobacterales	Helicobacteraceae	Helicobacter_A	Helicobacter_A bilis	MGG49508	1	no-hit	K00169
313	Desulfovibrio sp009773975	0.314834	0.430135	0.202943	0.351818	0.360667	0.00031356	0	0	0.000299547	0.000301011	0.000950676	0.260609	0.272384	0.331625	0.193532	0.349825	0.000309059	0	0	0	0	0.000317229	Bacteria	Desulfobacterota	Desulfovibrionia	Desulfovibrionales	Desulfovibrionaceae	Desulfovibrio	Desulfovibrio sp009773975	MGG24499	no-hit	1	K00179
314	Bilophila MGG22091	0.0265402	0.0210335	0.105057	0.0825732	0.21351	0.323908	0.150942	0.205908	0.113828	0.172479	0.196156	0.0581551	0.0264772	0.0566512	0.0166289	0.0774867	0.0766466	0.0682228	0.254728	0.0620602	0.135851	0.185896	Bacteria	Desulfobacterota	Desulfovibrionia	Desulfovibrionales	Desulfovibrionaceae	Bilophila	Bilophila MGG22091	MGG22091	no-hit	1	K00179
315	Mailhella sp003512875	0.000995259	0	0	0	0	0.0062712	0.103659	0.0235678	0.0446326	0.0298001	0.0136264	0	0	0	0	0.000648424	0.00278153	0.0240607	0.0233902	0.00320499	0.00328938	0.00539289	Bacteria	Desulfobacterota	Desulfovibrionia	Desulfovibrionales	Desulfovibrionaceae	Mailhella	Mailhella sp003512875	MGG30078	no-hit	1	K00179
316	Zag111 MGG29624	0.82706	0.203324	0.166012	0.14715	0.21121	0.0188136	0.037584	0.0359719	0.0245629	0.0337132	0.0285203	0.622912	0.124443	0.435651	0.401569	0.634483	0.0259609	0.0283246	0.0230698	0.0352549	0.0282886	0.0225232	Bacteria	Cyanobacteria	Vampirovibrionia	Gastranaerophilales	Gastranaerophilaceae	Zag111	Zag111 MGG29624	MGG29624	no-hit	no-hit	no-hit
317	Zag1 MGG12149	0.0149289	0.00350559	0	0.094571	0.00262781	0	0	0	0	0.00120404	0	0.00279891	0.0142315	0.0172273	0.0767758	0.0314486	0	0.00243653	0	0	0.00592088	0.00126891	Bacteria	Cyanobacteria	Vampirovibrionia	Gastranaerophilales	Gastranaerophilaceae	Zag1	Zag1 MGG12149	MGG12149	no-hit	no-hit	no-hit
318	CAG-196 MGG36063	0	0.0750195	0.0584447	0.0448154	0.0128106	0.0197543	0.0206106	0.0226375	0.00688959	0.0123414	0.00221824	0.00528683	0.00860508	0.00265035	0.034673	0.0145895	0.00772647	0.0435529	0.0124961	0.00874088	0.0976945	0.0164959	Bacteria	Cyanobacteria	Vampirovibrionia	Gastranaerophilales	Gastranaerophilaceae	CAG-196	CAG-196 MGG36063	MGG36063	no-hit	no-hit	no-hit
319	Mucispirillum schaedleri	0.246493	1.76927	1.72	1.64158	3.29068	2.71198	0.505565	1.22708	0.194107	1.16401	1.72453	0.409884	0.519284	0.688097	1.13925	0.304435	0.177091	0.235125	1.65942	0.260187	1.23615	0.653808	Bacteria	Deferribacterota	Deferribacteres	Deferribacterales	Mucispirillaceae	Mucispirillum	Mucispirillum schaedleri	MGG17661	no-hit	no-hit	no-hit
320	MGG19347 MGG26506	0.285308	0.397533	0.292941	0.321471	0.529175	0.0617714	0.0500109	0.0465154	0.0293556	0.056289	0.182847	0.0845892	0.138343	0.707643	0.248372	0.400402	0.00123624	0.0663954	0.158925	0.00145681	0.143417	0.000951686	Bacteria	Firmicutes_B	Dehalobacteriia	UBA4068	UBA5755	MGG19347	MGG19347 MGG26506	MGG26506	no-hit	no-hit	no-hit
321	MGG19347 MGG19347	0.000331753	0.000350559	0.000717113	0.000352877	0	0.0473476	0.0312189	0.0434144	0.0230651	0.0246829	0.0123588	0	0.000330965	0.00265035	0.000353806	0.000972636	0.036778	0.0225379	0.0265943	0.0422476	0.0302623	0.0586873	Bacteria	Firmicutes_B	Dehalobacteriia	UBA4068	UBA5755	MGG19347	MGG19347 MGG19347	MGG19347	no-hit	no-hit	no-hit
322	Akkermansia muciniphila_A	0.00298578	0.0480265	0.012908	0.0299945	0.0180662	0.409823	0.596191	0.526244	0.848917	0.691723	0.45886	0.614827	0.0324345	3.14431	0.0994194	5.63708	1.3682	0.785476	0.239989	0.742683	0.270058	0.938045	Bacteria	Verrucomicrobiota	Verrucomicrobiae	Verrucomicrobiales	Akkermansiaceae	Akkermansia	Akkermansia muciniphila_A	MGG49586	no-hit	no-hit	no-hit
323	MGG29204 MGG29204	0	0.429785	0.522417	0.491205	0.511438	0.0768223	0.110024	0.057369	0.0670986	0.0445496	0.0421466	0	0	0	0	0	0.118988	0.0429438	0.0368475	0.148304	0.0769714	0.0580529	Bacteria	Firmicutes_A	Clostridia	Oscillospirales	Ruminococcaceae	MGG29204	MGG29204 MGG29204	MGG29204	no-hit	no-hit	no-hit
324	UBA1405 MGG35309	0	0	0	0.000352877	0	0.0464069	0.0284911	0.0334911	0.0182724	0.027091	0.0218655	0.061265	0.0383919	0.00265035	0.0339653	0.0564129	0.0200888	0.0118781	0.034925	0.0122372	0.0128286	0.022206	Bacteria	Firmicutes_A	Clostridia	Oscillospirales	Ruminococcaceae	UBA1405	UBA1405 MGG35309	MGG35309	no-hit	no-hit	no-hit
325	CAG-115 MGG28376	0	0	0	0	0	0.0253984	0.0342499	0.0235678	0.0275584	0.0225758	0.0190135	0	0	0	0	0	0.310604	0.244262	0.0352455	0.51542	0.37762	0.0418742	Bacteria	Firmicutes_A	Clostridia	Oscillospirales	Ruminococcaceae	CAG-115	CAG-115 MGG28376	MGG28376	no-hit	no-hit	no-hit
326	MGG38970 MGG38970	0	0.00525838	0	0.00670466	0.00459867	0.0169323	0.00697122	0.0164354	0.00419366	0.00903032	0.0456324	0	0	0	0	0	0.0142167	0.00152283	0.00128165	0.442288	0.00624981	0.0107858	Bacteria	Firmicutes_A	Clostridia	TANB77	CAG-508	MGG38970	MGG38970 MGG38970	MGG38970	1	no-hit	K00169
327	UMGS1004 MGG36567	0	0	0	0	0	0.0175594	0.0227322	0.0217072	0.0203692	0.0258869	0.0126757	0	0	0	0.000353806	0	0.0142167	0.216242	0.206667	0.0920706	0.0460513	0.0241094	Bacteria	Firmicutes_A	Clostridia_A	Christensenellales	Borkfalkiaceae	UMGS1004	UMGS1004 MGG36567	MGG36567	no-hit	no-hit	no-hit
328	Lactobacillus johnsonii	0	0	0	0	0	0.0790172	0.0736524	0.106675	0.14558	0.0975275	0.0224993	0	0	0.00231906	0	0	0.0995169	0.0158374	0	0.0134027	0	0	Bacteria	Firmicutes	Bacilli	Lactobacillales	Lactobacillaceae	Lactobacillus	Lactobacillus johnsonii	MGG49750	no-hit	no-hit	no-hit
329	UBA2730 MGG32628	0	0.00210335	0	0.00105863	0.000328476	0.0495425	0.053345	0.045275	0.0299547	0.0144485	0.00475338	0	0	0	0	0	0.0231794	0.0018274	0.00224289	0.0597293	0	0.00126891	Bacteria	Firmicutes	Bacilli	RF39	UBA660	UBA2730	UBA2730 MGG32628	MGG32628	no-hit	no-hit	no-hit
330	CAG-822 MGG44049	0	0.00385614	0.0025099	0	0	0.0517374	0.050314	0.0291496	0.0473285	0.0481617	0.0129926	0	0	0	0	0	0.0485222	0.0398982	0.0137778	0.105182	0.106905	0.00126891	Bacteria	Firmicutes	Bacilli	RF39	UBA660	CAG-822	CAG-822 MGG44049	MGG44049	no-hit	no-hit	no-hit
331	MGG42634 MGG42634	0	0	0	0	0	0.0301018	0.0460707	0.0192264	0.0236642	0.0246829	0.00855608	0	0	0	0	0	0.00896271	0.00761415	0	0.0387512	0.00361831	0.00729626	Bacteria	Firmicutes	Bacilli	RF39	UBA660	MGG42634	MGG42634 MGG42634	MGG42634	no-hit	no-hit	no-hit
332	Turicibacter sp002311155	0	0.0129707	0.00179278	1.48632	0.00229933	0.246145	0.248842	0.399722	0.366047	0.382284	0.109328	0	0	0	0	0	0	0	0	0	0	0	Bacteria	Firmicutes	Bacilli	Haloplasmatales_A	Turicibacteraceae	Turicibacter	Turicibacter sp002311155	MGG49679	no-hit	no-hit	no-hit
333	Akkermansia muciniphila	0	0	0	0	0	0.445256	0.549817	0.468255	0.824654	0.553559	0.447135	0	0	0.000993881	0	0.000648424	1.08294	0.632584	0.190646	0.744431	0.281242	0.72804	Bacteria	Verrucomicrobiota	Verrucomicrobiae	Verrucomicrobiales	Akkermansiaceae	Akkermansia	Akkermansia muciniphila	MGG49980	no-hit	no-hit	no-hit
334	CAG-269 MGG45148	0	0	0	0	0	0.0169323	0.0494047	0.0480659	0.0392407	0.0388304	0.00887297	0	0	0	0	0	0.0615027	0.00487306	0	0.00728406	0	0	Bacteria	Firmicutes_A	Clostridia	TANB77	CAG-508	CAG-269	CAG-269 MGG45148	MGG45148	1	no-hit	K00169
335	MGG38970 MGG45133	0	0	0	0	0	0.080585	0.0621348	0.0716337	0.0542181	0.0602022	0.0221824	0	0	0	0	0	0.00494494	0.0386799	0.0205064	0.0486575	0.047367	0.0383847	Bacteria	Firmicutes_A	Clostridia	TANB77	CAG-508	MGG38970	MGG38970 MGG45133	MGG45133	1	no-hit	K00169
336	HGM13634 MGG29599	0	0	0	0	0	0.30823	0.42282	0.286845	0.875277	2.2034	0.428438	0	0	0	0	0	0.00494494	0.654512	0.230377	0.0256399	0.0572351	0	Bacteria	Firmicutes_A	Clostridia	TANB77	CAG-508	HGM13634	HGM13634 MGG29599	MGG29599	1	no-hit	K00169
337	UMGS1663 MGG47102	0	0	0	0	0	0.0310425	0.040918	0.0431043	0.0353466	0.0234788	0.0332737	0	0	0	0	0	0.00741741	0.0149237	0.0048062	0.0911965	0.0203941	0.00285506	Bacteria	Firmicutes_A	Clostridia	TANB77	CAG-508	UMGS1663	UMGS1663 MGG47102	MGG47102	1	no-hit	K00169
338	CAG-273 MGG47589	0	0	0	0.00176438	0	0.0112882	0.0200044	0.0130243	0.0101846	0.0204687	0.0107743	0.00031099	0	0	0	0	0.0160711	0.0173603	0.00224289	0.0842038	0.0407883	0.0130064	Bacteria	Firmicutes_A	Clostridia	TANB77	CAG-508	CAG-273	CAG-273 MGG47589	MGG47589	1	no-hit	K00169
339	CAG-273 MGG24750	0	0	0	0	0	0.210712	0.185495	0.202807	0.190812	0.229671	0.13563	0	0	0	0	0	0.200888	0.377357	0.0845891	0.28874	0.172363	0.0815278	Bacteria	Firmicutes_A	Clostridia	TANB77	CAG-508	CAG-273	CAG-273 MGG24750	MGG24750	1	no-hit	K00169
340	Lactobacillus taiwanensis	0	0	0	0	0	0.155212	0.207015	0.230406	0.333995	0.302817	0.0814412	0	0	0	0	0	0.0111261	0.000304566	0.000320413	0.00961496	0.000328938	0.000317229	Bacteria	Firmicutes	Bacilli	Lactobacillales	Lactobacillaceae	Lactobacillus	Lactobacillus taiwanensis	MGG49333	no-hit	no-hit	no-hit
341	CAG-776 MGG32773	0	0	0	0	0	0.273738	0.291882	0.259246	0.243832	0.231176	0.0846101	0	0	0	0	0	0.217577	0.0185785	0.00096124	1.89648	0.396041	0.00253783	Bacteria	Firmicutes	Bacilli	RF39	UBA660	CAG-776	CAG-776 MGG32773	MGG32773	no-hit	no-hit	no-hit
342	CAG-776 MGG36927	0	0	0	0	0	0.0802714	0.0709246	0.0489962	0.0676977	0.0737476	0.0228162	0	0	0	0	0	0.0460498	0.0432484	0.00672868	0.0981892	0.0253282	0.00856517	Bacteria	Firmicutes	Bacilli	RF39	UBA660	CAG-776	CAG-776 MGG36927	MGG36927	no-hit	no-hit	no-hit
343	MGG30891 MGG30891	0	0	0	0	0	0.0228899	0.0306127	0.0294597	0.0269593	0.0319071	0.00348581	0	0	0	0	0	0.0163801	0.0188831	0.000640826	0.0973151	0.0289465	0.0358468	Bacteria	Firmicutes	Bacilli	RF39	UBA660	MGG30891	MGG30891 MGG30891	MGG30891	no-hit	no-hit	no-hit
344	UBA7001 MGG30885	0	0	0	0	0	0.255865	0.351895	0.214901	0.280975	0.707375	0.145453	0	0	0	0	0	0.0237975	0.00517762	0	0.389843	0.00394725	0.000634457	Bacteria	Firmicutes_A	Clostridia	TANB77	CAG-508	UBA7001	UBA7001 MGG30885	MGG30885	1	no-hit	K00169
345	UBA7001 MGG33827	0	0	0	0	0	0.0319831	0.0333406	0.0294597	0.0209683	0.0189637	0.00316892	0	0	0	0	0	0.00958082	0.0453803	0	0.145973	0.042433	0.000317229	Bacteria	Firmicutes_A	Clostridia	TANB77	CAG-508	UBA7001	UBA7001 MGG33827	MGG33827	1	no-hit	K00169
346	UBA7001 MGG32151	0	0	0	0	0	0.209458	0.112752	0.114428	0.134497	0.152311	0.0548223	0	0	0	0	0	0.00494494	0	0	0.0241831	0.00921025	0	Bacteria	Firmicutes_A	Clostridia	TANB77	CAG-508	UBA7001	UBA7001 MGG32151	MGG32151	1	no-hit	K00169
347	UMGS1994 MGG31936	0	0	0	0	0	0.0326103	0.028188	0.0400032	0.0308534	0.029198	0.0462662	0	0	0	0	0	0.0275062	0.0791872	0.0253126	0	0.0223678	0.0196682	Bacteria	Firmicutes_A	Clostridia	TANB77	CAG-508	UMGS1994	UMGS1994 MGG31936	MGG31936	1	no-hit	K00169
348	UBA11940 MGG31196	0	0	0	0	0	0.0015678	0.015761	0.00713236	0.0101846	0.00571921	0.0167953	0	0	0	0	0	0.031524	0.0341114	0.0301188	0.059438	0.00460513	0.0279161	Bacteria	Firmicutes_A	Clostridia_A	Christensenellales	Borkfalkiaceae	UBA11940	UBA11940 MGG31196	MGG31196	no-hit	no-hit	no-hit
349	MGG22630 MGG36860	0	0	0	0	0	0.00376272	0.00363716	0.00279092	0.00329502	0.00421415	0.00253514	0.0326539	0.124443	0.00563199	0.0304273	0.0314486	0.00556306	0.00335023	0.00352455	0.00990633	0.00723663	0.00253783	Bacteria	Firmicutes_A	Clostridia_A	Christensenellales	CAG-552	MGG22630	MGG22630 MGG36860	MGG36860	no-hit	no-hit	no-hit
350	MGG03569 MGG00050	0	0	0	0	0	0.012856	0.0084867	0.0117839	0.00868687	0.0150505	0.00665473	0	0	0.100382	0.00247664	0.000972636	0.0114352	0.00274109	0.00448578	0.0477835	0.00690769	0.00507566	Bacteria	Firmicutes_A	Clostridia_A	Christensenellales	CAG-552	MGG03569	MGG03569 MGG00050	MGG00050	no-hit	no-hit	no-hit
351	CAG-582 MGG47952	0	0	0	0	0	0.427696	0.384023	0.526864	0.342982	0.210407	0.102039	0	0	0	0	0	0.0349236	0.0018274	0	1.57365	0.00592088	0.000317229	Bacteria	Firmicutes	Bacilli	RF39	UBA660	CAG-582	CAG-582 MGG47952	MGG47952	no-hit	no-hit	no-hit
352	Bifidobacterium globosum	0	0	0	0	0	0.501069	0.972636	1.05404	1.39469	0.799184	0.307702	0	0	0	0	0	4.48506	0.165379	0.00320413	0.046618	0	0.000634457	Bacteria	Actinobacteriota	Actinomycetia	Actinomycetales	Bifidobacteriaceae	Bifidobacterium	Bifidobacterium globosum	MGG49632	no-hit	no-hit	no-hit
353	MGG29362 MGG29362	0	0	0	0	0	0.481001	0.463738	0.492443	0.453215	0.454827	0.636636	0	0	0	0	0	0.351091	0.656035	0.389943	1.57773	0.847343	0.192241	Bacteria	Cyanobacteria	Vampirovibrionia	Gastranaerophilales	RUG14156	MGG29362	MGG29362 MGG29362	MGG29362	no-hit	no-hit	no-hit
354	unassigned	31.8652	30.7068	29.4257	30.6001	31.9647	31.1942	27.2623	29.341	24.7968	26.5994	29.676	26.3346	31.9163	31.8946	30.0887	24.7815	23.6022	25.4967	29.2351	25.7358	30.7968	26.2741	unassigned	unassigned	unassigned	unassigned	unassigned	unassigned	unassigned		no-hit	no-hit	no-hit

## Sheet: alpha_div
	sample_id_tmp	Hill-d0	Hill-d1	Hill-d2	evenness_pielou
1	FA01	246	18.8951	6.33513	0.533829
2	FA02	246	27.6158	8.81595	0.602759
3	FA03	232	25.4071	8.89003	0.593939
4	FA04	248	27.0681	8.75249	0.598241
5	FA05	248	29.4236	8.52025	0.613375
6	FY01	342	45.5074	9.4833	0.654327
7	FY02	339	45.4829	11.558	0.655224
8	FY03	338	46.2265	10.4764	0.658341
9	FY04	337	43.1756	12.9188	0.646945
10	FY05	341	48.1446	12.2668	0.664315
11	FY06	337	27.5821	8.03348	0.569952
12	MA01	251	20.2839	7.84731	0.54472
13	MA02	256	20.3601	6.63342	0.543459
14	MA03	267	29.0169	8.64284	0.60278
15	MA04	258	28.2492	8.92632	0.601673
16	MA05	270	31.1575	11.226	0.61429
17	MY01	325	37.5831	12.8377	0.627017
18	MY02	327	32.0778	11.2428	0.598996
19	MY03	320	29.3633	8.38053	0.585915
20	MY04	326	39.6161	12.162	0.635787
21	MY05	324	36.5671	9.23749	0.62261
22	MY06	330	29.3827	10.3186	0.58292

## Sheet: alpha_stat
	alphadiv	.y.	group1	group2	n1	n2	statistic	p	p.adj	p.adj.signif	y.position	groups	xmin	xmax
1	Hill-d0	value	young	aged	12	10	120	8.61e-05	0.0003444	***	382.966	c("young", "aged")	1	2
2	Hill-d1	value	young	aged	12	10	111	0.0003	0.0006	***	89.1113	c("young", "aged")	1	2
3	Hill-d2	value	young	aged	12	10	102	0.00443	0.00590667	**	53.8853	c("young", "aged")	1	2
4	evenness_pielou	value	young	aged	12	10	94	0.0249	0.0249	*	41.6303	c("young", "aged")	1	2

## Sheet: alpha_stat_sex
	group	alphadiv	.y.	group1	group2	n1	n2	statistic	p	p.adj	p.adj.signif	y.position	groups	x	xmin	xmax
1	young	Hill-d0	value	female	male	6	6	36	0.005	0.04	*	382.966	c("female", "male")	1	0.8	1.2
2	aged	Hill-d0	value	female	male	5	5	0	0.0117	0.0468	*	310.966	c("female", "male")	2	1.8	2.2
3	young	Hill-d1	value	female	male	6	6	30	0.0649	0.1298	ns	89.1114	c("female", "male")	1	0.8	1.2
4	aged	Hill-d1	value	female	male	5	5	10	0.69	0.841	ns	72.1244	c("female", "male")	2	1.8	2.2
5	young	Hill-d2	value	female	male	6	6	20	0.818	0.841	ns	53.8854	c("female", "male")	1	0.8	1.2
6	aged	Hill-d2	value	female	male	5	5	11	0.841	0.841	ns	52.1924	c("female", "male")	2	1.8	2.2
7	young	evenness_pielou	value	female	male	6	6	30	0.0649	0.1298	ns	41.6304	c("female", "male")	1	0.8	1.2
8	aged	evenness_pielou	value	female	male	5	5	11	0.841	0.841	ns	41.5804	c("female", "male")	2	1.8	2.2

## Sheet: permanova
	Distance	terms	Df	SumOfSqs	R2	F	Pr(>F)
1	bray	sex	1	0.12632	0.06304	4.20386	0.032
2	bray	group	1	1.30671	0.65206	43.4852	0.001
3	bray	Residual	19	0.57094	0.2849
4	bray	Total	21	2.00397	1
5	bjaccard	sex	1	0.02728	0.04265	4.22394	0.038
6	bjaccard	group	1	0.4895	0.76548	75.8051	0.001
7	bjaccard	Residual	19	0.12269	0.19186
8	bjaccard	Total	21	0.63946	1
9	wjaccard	sex	1	0.27165	0.07561	3.62693	0.025
10	wjaccard	group	1	1.89794	0.52828	25.3403	0.001
11	wjaccard	Residual	19	1.42306	0.3961
12	wjaccard	Total	21	3.59265	1
13	Raichinson	sex	1	1600.05	0.0821	3.27057	0.023
14	Raichinson	group	1	8592.65	0.44092	17.5637	0.001
15	Raichinson	Residual	19	9295.32	0.47698
16	Raichinson	Total	21	19488	1
17	aichinson	sex	1	0.29525	0.0851	5.75241	0.01
18	aichinson	group	1	2.19902	0.63382	42.8436	0.001
19	aichinson	Residual	19	0.9752	0.28108
20	aichinson	Total	21	3.46947	1

## Sheet: ANCOM_table
	feature	enrich_group	ef_CLR_diff_mean	W
marker1	k__Bacteria|p__Bacteroidota	young	1.62019	578
marker2	k__Bacteria|p__Campylobacterota	young	0.703761	451
marker3	k__Bacteria|p__Desulfobacterota	young	0.388764	440
marker4	k__Bacteria|p__Firmicutes_A	young	0.803729	572
marker5	k__Bacteria|p__Firmicutes_B	aged	0.0505133	446
marker6	k__Bacteria|p__Bacteroidota|c__Bacteroidia	young	1.62019	578
marker7	k__Bacteria|p__Campylobacterota|c__Campylobacteria	young	0.703761	451
marker8	k__Bacteria|p__Desulfobacterota|c__Desulfovibrionia	young	0.388764	440
marker9	k__Bacteria|p__Firmicutes_A|c__Clostridia	young	0.769919	573
marker10	k__Bacteria|p__Firmicutes_A|c__Clostridia_A	young	1.81914	493
marker11	k__Bacteria|p__Firmicutes_B|c__Dehalobacteriia	aged	0.0505133	446
marker12	k__Bacteria|p__Bacteroidota|c__Bacteroidia|o__Bacteroidales	young	1.62019	578
marker13	k__Bacteria|p__Campylobacterota|c__Campylobacteria|o__Campylobacterales	young	0.703761	451
marker14	k__Bacteria|p__Desulfobacterota|c__Desulfovibrionia|o__Desulfovibrionales	young	0.388764	440
marker15	k__Bacteria|p__Firmicutes_A|c__Clostridia_A|o__Christensenellales	young	1.81914	493
marker16	k__Bacteria|p__Firmicutes_A|c__Clostridia|o__Lachnospirales	young	0.508864	581
marker17	k__Bacteria|p__Firmicutes_A|c__Clostridia|o__TANB77	young	5.76776	555
marker18	k__Bacteria|p__Firmicutes_B|c__Dehalobacteriia|o__UBA4068	aged	0.0505133	446
marker19	k__Bacteria|p__Firmicutes|c__Bacilli|o__Acholeplasmatales	young	2.94514	546
marker20	k__Bacteria|p__Firmicutes|c__Bacilli|o__Erysipelotrichales	aged	0.0907254	548
marker21	k__Bacteria|p__Firmicutes|c__Bacilli|o__RF39	young	3.70693	497
marker22	k__Bacteria|p__Actinobacteriota|c__Coriobacteriia|o__Coriobacteriales|f__Atopobiaceae	young	3.27078	456
marker23	k__Bacteria|p__Actinobacteriota|c__Coriobacteriia|o__Coriobacteriales|f__Eggerthellaceae	young	0.0877041	518
marker24	k__Bacteria|p__Bacteroidota|c__Bacteroidia|o__Bacteroidales|f__Bacteroidaceae	young	0.708174	553
marker25	k__Bacteria|p__Bacteroidota|c__Bacteroidia|o__Bacteroidales|f__Muribaculaceae	young	1.90454	581
marker26	k__Bacteria|p__Bacteroidota|c__Bacteroidia|o__Bacteroidales|f__Rikenellaceae	young	1.8681	527
marker27	k__Bacteria|p__Campylobacterota|c__Campylobacteria|o__Campylobacterales|f__Helicobacteraceae	young	0.703761	451
marker28	k__Bacteria|p__Cyanobacteria|c__Vampirovibrionia|o__Gastranaerophilales|f__Gastranaerophilaceae	aged	0.897967	486
marker29	k__Bacteria|p__Cyanobacteria|c__Vampirovibrionia|o__Gastranaerophilales|f__RUG14156	young	1.52923	509
marker30	k__Bacteria|p__Desulfobacterota|c__Desulfovibrionia|o__Desulfovibrionales|f__Desulfovibrionaceae	young	0.388764	440
marker31	k__Bacteria|p__Firmicutes_A|c__Clostridia|o__Lachnospirales|f__Lachnospiraceae	young	0.514857	581
marker32	k__Bacteria|p__Firmicutes_A|c__Clostridia|o__TANB77|f__CAG-508	young	5.75262	555
marker33	k__Bacteria|p__Firmicutes_B|c__Dehalobacteriia|o__UBA4068|f__UBA5755	aged	0.0505133	446
marker34	k__Bacteria|p__Firmicutes|c__Bacilli|o__Acholeplasmatales|f__Anaeroplasmataceae	young	2.94514	546
marker35	k__Bacteria|p__Firmicutes|c__Bacilli|o__Erysipelotrichales|f__Erysipelotrichaceae	aged	0.508992	553
marker36	k__Bacteria|p__Firmicutes|c__Bacilli|o__RF39|f__UBA660	young	3.70693	497
marker37	k__Bacteria|p__Actinobacteriota|c__Coriobacteriia|o__Coriobacteriales|f__Atopobiaceae|g__NM07-P-09	young	3.27078	456
marker38	k__Bacteria|p__Actinobacteriota|c__Coriobacteriia|o__Coriobacteriales|f__Eggerthellaceae|g__Adlercreutzia	aged	0.203457	495
marker39	k__Bacteria|p__Actinobacteriota|c__Coriobacteriia|o__Coriobacteriales|f__Eggerthellaceae|g__D16-34	aged	0.3829	441
marker40	k__Bacteria|p__Bacteroidota|c__Bacteroidia|o__Bacteroidales|f__Bacteroidaceae|g__Bacteroides	aged	0.698136	568
marker41	k__Bacteria|p__Bacteroidota|c__Bacteroidia|o__Bacteroidales|f__Bacteroidaceae|g__Phocaeicola	aged	4.20165	558
marker42	k__Bacteria|p__Bacteroidota|c__Bacteroidia|o__Bacteroidales|f__Bacteroidaceae|g__Prevotella	young	3.42074	576
marker43	k__Bacteria|p__Bacteroidota|c__Bacteroidia|o__Bacteroidales|f__Bacteroidaceae|g__Prevotellamassilia	young	0.0857536	436
marker44	k__Bacteria|p__Bacteroidota|c__Bacteroidia|o__Bacteroidales|f__Muribaculaceae|g__CAG-485	young	1.86406	573
marker45	k__Bacteria|p__Bacteroidota|c__Bacteroidia|o__Bacteroidales|f__Muribaculaceae|g__CAG-873	young	1.96641	573
marker46	k__Bacteria|p__Bacteroidota|c__Bacteroidia|o__Bacteroidales|f__Muribaculaceae|g__Duncaniella	young	0.415633	558
marker47	k__Bacteria|p__Bacteroidota|c__Bacteroidia|o__Bacteroidales|f__Muribaculaceae|g__Muribaculum	young	2.87569	577
marker48	k__Bacteria|p__Bacteroidota|c__Bacteroidia|o__Bacteroidales|f__Muribaculaceae|g__Paramuribaculum	young	3.9499	574
marker49	k__Bacteria|p__Bacteroidota|c__Bacteroidia|o__Bacteroidales|f__Muribaculaceae|g__UBA3263	young	4.84536	487
marker50	k__Bacteria|p__Bacteroidota|c__Bacteroidia|o__Bacteroidales|f__Rikenellaceae|g__Alistipes	young	1.8681	527
marker51	k__Bacteria|p__Campylobacterota|c__Campylobacteria|o__Campylobacterales|f__Helicobacteraceae|g__Helicobacter_A	young	0.703761	451
marker52	k__Bacteria|p__Cyanobacteria|c__Vampirovibrionia|o__Gastranaerophilales|f__Gastranaerophilaceae|g__Zag111	aged	1.23087	467
marker53	k__Bacteria|p__Cyanobacteria|c__Vampirovibrionia|o__Gastranaerophilales|f__RUG14156|g__MGG29362	young	1.52923	509
marker54	k__Bacteria|p__Desulfobacterota|c__Desulfovibrionia|o__Desulfovibrionales|f__Desulfovibrionaceae|g__Desulfovibrio	aged	2.63418	491
marker55	k__Bacteria|p__Firmicutes_A|c__Clostridia_A|o__Christensenellales|f__UBA3700|g__MGG22908	young	0.453127	469
marker56	k__Bacteria|p__Firmicutes_A|c__Clostridia|o__Lachnospirales|f__Anaerotignaceae|g__ASF356	aged	0.141234	438
marker57	k__Bacteria|p__Firmicutes_A|c__Clostridia|o__Lachnospirales|f__Lachnospiraceae|g__14-2	aged	1.28066	554
marker58	k__Bacteria|p__Firmicutes_A|c__Clostridia|o__Lachnospirales|f__Lachnospiraceae|g__Acetatifactor	young	0.0395203	501
marker59	k__Bacteria|p__Firmicutes_A|c__Clostridia|o__Lachnospirales|f__Lachnospiraceae|g__ASTD01	aged	0.0666728	551
marker60	k__Bacteria|p__Firmicutes_A|c__Clostridia|o__Lachnospirales|f__Lachnospiraceae|g__CAG-56	aged	2.36589	558
marker61	k__Bacteria|p__Firmicutes_A|c__Clostridia|o__Lachnospirales|f__Lachnospiraceae|g__Lachnospira	aged	1.28577	438
marker62	k__Bacteria|p__Firmicutes_A|c__Clostridia|o__Lachnospirales|f__Lachnospiraceae|g__MD308	aged	0.453077	474
marker63	k__Bacteria|p__Firmicutes_A|c__Clostridia|o__Lachnospirales|f__Lachnospiraceae|g__MGG37124	aged	3.29014	458
marker64	k__Bacteria|p__Firmicutes_A|c__Clostridia|o__Lachnospirales|f__Lachnospiraceae|g__MGG48967	young	4.89596	452
marker65	k__Bacteria|p__Firmicutes_A|c__Clostridia|o__Lachnospirales|f__Lachnospiraceae|g__UBA2882	young	3.69891	469
marker66	k__Bacteria|p__Firmicutes_A|c__Clostridia|o__Lachnospirales|f__Lachnospiraceae|g__UMGS1370	young	0.192473	454
marker67	k__Bacteria|p__Firmicutes_A|c__Clostridia|o__Oscillospirales|f__Acutalibacteraceae|g__Eubacterium_R	young	2.54181	483
marker68	k__Bacteria|p__Firmicutes_A|c__Clostridia|o__Oscillospirales|f__Oscillospiraceae|g__Flavonifractor	aged	0.542281	442
marker69	k__Bacteria|p__Firmicutes_A|c__Clostridia|o__Oscillospirales|f__Oscillospiraceae|g__Marseille-P3106	young	4.35036	468
marker70	k__Bacteria|p__Firmicutes_A|c__Clostridia|o__Oscillospirales|f__Oscillospiraceae|g__UBA9475	young	2.29536	439
marker71	k__Bacteria|p__Firmicutes_A|c__Clostridia|o__Oscillospirales|f__Ruminococcaceae|g__Anaerotruncus	young	0.373187	442
marker72	k__Bacteria|p__Firmicutes_A|c__Clostridia|o__TANB77|f__CAG-508|g__CAG-273	young	1.82346	462
marker73	k__Bacteria|p__Firmicutes_A|c__Clostridia|o__TANB77|f__CAG-508|g__UBA7001	young	0.214699	461
marker74	k__Bacteria|p__Firmicutes_B|c__Dehalobacteriia|o__UBA4068|f__UBA5755|g__MGG19347	aged	0.0505133	446
marker75	k__Bacteria|p__Firmicutes|c__Bacilli|o__Acholeplasmatales|f__Anaeroplasmataceae|g__UMGS268	young	2.94514	546
marker76	k__Bacteria|p__Firmicutes|c__Bacilli|o__Erysipelotrichales|f__Erysipelotrichaceae|g__Dubosiella	aged	0.0943766	442
marker77	k__Bacteria|p__Firmicutes|c__Bacilli|o__Erysipelotrichales|f__Erysipelotrichaceae|g__Faecalibaculum	aged	0.552065	537
marker78	k__Bacteria|p__Proteobacteria|c__Gammaproteobacteria|o__Burkholderiales|f__Burkholderiaceae|g__Parasutterella	young	4.1313	548
marker79	k__Bacteria|p__Proteobacteria|c__Gammaproteobacteria|o__Burkholderiales|f__Burkholderiaceae|g__Turicimonas	aged	1.46371	558
marker80	k__Bacteria|p__Actinobacteriota|c__Coriobacteriia|o__Coriobacteriales|f__Atopobiaceae|g__NM07-P-09|s__NM07-P-09 sp004793665	young	3.27078	456
marker81	k__Bacteria|p__Actinobacteriota|c__Coriobacteriia|o__Coriobacteriales|f__Eggerthellaceae|g__Adlercreutzia|s__Adlercreutzia caecimuris	aged	0.213765	452
marker82	k__Bacteria|p__Actinobacteriota|c__Coriobacteriia|o__Coriobacteriales|f__Eggerthellaceae|g__Adlercreutzia|s__Adlercreutzia muris	aged	0.241015	437
marker83	k__Bacteria|p__Actinobacteriota|c__Coriobacteriia|o__Coriobacteriales|f__Eggerthellaceae|g__D16-34|s__D16-34 sp009911635	aged	0.3829	441
marker84	k__Bacteria|p__Bacteroidota|c__Bacteroidia|o__Bacteroidales|f__Bacteroidaceae|g__Bacteroides|s__Bacteroides acidifaciens	aged	2.78483	558
marker85	k__Bacteria|p__Bacteroidota|c__Bacteroidia|o__Bacteroidales|f__Bacteroidaceae|g__Bacteroides|s__Bacteroides sp002491635	aged	3.08808	559
marker86	k__Bacteria|p__Bacteroidota|c__Bacteroidia|o__Bacteroidales|f__Bacteroidaceae|g__Bacteroides|s__Bacteroides uniformis	aged	1.98199	443
marker87	k__Bacteria|p__Bacteroidota|c__Bacteroidia|o__Bacteroidales|f__Bacteroidaceae|g__Phocaeicola|s__Phocaeicola sartorii	aged	3.18606	517
marker88	k__Bacteria|p__Bacteroidota|c__Bacteroidia|o__Bacteroidales|f__Bacteroidaceae|g__Phocaeicola|s__Phocaeicola sp011959205	aged	5.69063	553
marker89	k__Bacteria|p__Bacteroidota|c__Bacteroidia|o__Bacteroidales|f__Bacteroidaceae|g__Prevotella|s__Prevotella sp013166515	young	1.68087	520
marker90	k__Bacteria|p__Bacteroidota|c__Bacteroidia|o__Bacteroidales|f__Bacteroidaceae|g__Prevotella|s__Prevotella sp013166545	young	3.18485	574
marker91	k__Bacteria|p__Bacteroidota|c__Bacteroidia|o__Bacteroidales|f__Bacteroidaceae|g__Prevotellamassilia|s__Prevotellamassilia sp009775705	young	0.0857536	436
marker92	k__Bacteria|p__Bacteroidota|c__Bacteroidia|o__Bacteroidales|f__Muribaculaceae|g__CAG-485|s__CAG-485 sp002362485	young	0.722481	437
marker93	k__Bacteria|p__Bacteroidota|c__Bacteroidia|o__Bacteroidales|f__Muribaculaceae|g__CAG-485|s__CAG-485 sp002493045	young	5.80995	577
marker94	k__Bacteria|p__Bacteroidota|c__Bacteroidia|o__Bacteroidales|f__Muribaculaceae|g__CAG-873|s__CAG-873 MGG20206	young	1.3421	496
marker95	k__Bacteria|p__Bacteroidota|c__Bacteroidia|o__Bacteroidales|f__Muribaculaceae|g__CAG-873|s__CAG-873 sp002490635	young	2.32026	567
marker96	k__Bacteria|p__Bacteroidota|c__Bacteroidia|o__Bacteroidales|f__Muribaculaceae|g__Duncaniella|s__Duncaniella dubosii	aged	0.164971	501
marker97	k__Bacteria|p__Bacteroidota|c__Bacteroidia|o__Bacteroidales|f__Muribaculaceae|g__Duncaniella|s__Duncaniella muris	young	0.542829	536
marker98	k__Bacteria|p__Bacteroidota|c__Bacteroidia|o__Bacteroidales|f__Muribaculaceae|g__Muribaculum|s__Muribaculum intestinale	young	4.7821	568
marker99	k__Bacteria|p__Bacteroidota|c__Bacteroidia|o__Bacteroidales|f__Muribaculaceae|g__Muribaculum|s__Muribaculum MGG30742	young	5.90466	573
marker100	k__Bacteria|p__Bacteroidota|c__Bacteroidia|o__Bacteroidales|f__Muribaculaceae|g__Paramuribaculum|s__Paramuribaculum intestinale	young	4.17594	567
marker101	k__Bacteria|p__Bacteroidota|c__Bacteroidia|o__Bacteroidales|f__Muribaculaceae|g__Paramuribaculum|s__Paramuribaculum MGG30915	young	0.877564	466
marker102	k__Bacteria|p__Bacteroidota|c__Bacteroidia|o__Bacteroidales|f__Muribaculaceae|g__UBA3263|s__UBA3263 sp001689615	young	4.84536	487
marker103	k__Bacteria|p__Bacteroidota|c__Bacteroidia|o__Bacteroidales|f__Muribaculaceae|g__UBA7173|s__UBA7173 sp001689685	young	7.02142	514
marker104	k__Bacteria|p__Bacteroidota|c__Bacteroidia|o__Bacteroidales|f__Muribaculaceae|g__UBA7173|s__UBA7173 sp004102805	aged	2.92531	477
marker105	k__Bacteria|p__Bacteroidota|c__Bacteroidia|o__Bacteroidales|f__Muribaculaceae|g__UBA7173|s__UBA7173 sp013316675	aged	3.62868	470
marker106	k__Bacteria|p__Bacteroidota|c__Bacteroidia|o__Bacteroidales|f__Rikenellaceae|g__Alistipes|s__Alistipes sp002358415	young	2.96383	544
marker107	k__Bacteria|p__Bacteroidota|c__Bacteroidia|o__Bacteroidales|f__Rikenellaceae|g__Alistipes|s__Alistipes sp002362235	young	1.18406	488
marker108	k__Bacteria|p__Bacteroidota|c__Bacteroidia|o__Bacteroidales|f__Rikenellaceae|g__Alistipes|s__Alistipes sp002428825	aged	5.75708	554
marker109	k__Bacteria|p__Bacteroidota|c__Bacteroidia|o__Bacteroidales|f__Rikenellaceae|g__Alistipes|s__Alistipes sp003979135	young	7.27045	505
marker110	k__Bacteria|p__Bacteroidota|c__Bacteroidia|o__Bacteroidales|f__Rikenellaceae|g__Alistipes|s__Alistipes timonensis	aged	2.70551	438
marker111	k__Bacteria|p__Bacteroidota|c__Bacteroidia|o__Bacteroidales|f__Tannerellaceae|g__Parabacteroides|s__Parabacteroides distasonis	aged	0.840436	449
marker112	k__Bacteria|p__Campylobacterota|c__Campylobacteria|o__Campylobacterales|f__Helicobacteraceae|g__Helicobacter_A|s__Helicobacter_A bilis	young	0.703761	451
marker113	k__Bacteria|p__Cyanobacteria|c__Vampirovibrionia|o__Gastranaerophilales|f__Gastranaerophilaceae|g__Zag111|s__Zag111 MGG29624	aged	1.23087	467
marker114	k__Bacteria|p__Cyanobacteria|c__Vampirovibrionia|o__Gastranaerophilales|f__RUG14156|g__MGG29362|s__MGG29362 MGG29362	young	1.52923	509
marker115	k__Bacteria|p__Desulfobacterota|c__Desulfovibrionia|o__Desulfovibrionales|f__Desulfovibrionaceae|g__Desulfovibrio|s__Desulfovibrio sp009773975	aged	2.63418	491
marker116	k__Bacteria|p__Firmicutes_A|c__Clostridia_A|o__Christensenellales|f__Borkfalkiaceae|g__UBA11940|s__UBA11940 MGG16869	aged	1.3356	441
marker117	k__Bacteria|p__Firmicutes_A|c__Clostridia_A|o__Christensenellales|f__UBA3700|g__MGG22908|s__MGG22908 MGG22908	young	0.453127	469
marker118	k__Bacteria|p__Firmicutes_A|c__Clostridia|o__Lachnospirales|f__Anaerotignaceae|g__ASF356|s__ASF356 MGG33880	aged	0.253052	443
marker119	k__Bacteria|p__Firmicutes_A|c__Clostridia|o__Lachnospirales|f__Lachnospiraceae|g__14-2|s__14-2 MGG19443	aged	2.23863	436
marker120	k__Bacteria|p__Firmicutes_A|c__Clostridia|o__Lachnospirales|f__Lachnospiraceae|g__14-2|s__14-2 sp000403315	aged	1.70391	551
marker121	k__Bacteria|p__Firmicutes_A|c__Clostridia|o__Lachnospirales|f__Lachnospiraceae|g__1XD42-69|s__1XD42-69 sp003612565	young	4.04864	466
marker122	k__Bacteria|p__Firmicutes_A|c__Clostridia|o__Lachnospirales|f__Lachnospiraceae|g__Acetatifactor|s__Acetatifactor MGG33551	aged	0.395513	445
marker123	k__Bacteria|p__Firmicutes_A|c__Clostridia|o__Lachnospirales|f__Lachnospiraceae|g__ASTD01|s__ASTD01 MGG22113	aged	1.49743	451
marker124	k__Bacteria|p__Firmicutes_A|c__Clostridia|o__Lachnospirales|f__Lachnospiraceae|g__ASTD01|s__ASTD01 sp000403455	aged	1.29668	504
marker125	k__Bacteria|p__Firmicutes_A|c__Clostridia|o__Lachnospirales|f__Lachnospiraceae|g__ASTD01|s__ASTD01 sp009830285	aged	1.96609	441
marker126	k__Bacteria|p__Firmicutes_A|c__Clostridia|o__Lachnospirales|f__Lachnospiraceae|g__CAG-56|s__CAG-56 sp004793585	aged	2.36589	558
marker127	k__Bacteria|p__Firmicutes_A|c__Clostridia|o__Lachnospirales|f__Lachnospiraceae|g__COE1|s__COE1 MGG36852	aged	1.45068	443
marker128	k__Bacteria|p__Firmicutes_A|c__Clostridia|o__Lachnospirales|f__Lachnospiraceae|g__COE1|s__COE1 sp000403215	aged	0.935526	557
marker129	k__Bacteria|p__Firmicutes_A|c__Clostridia|o__Lachnospirales|f__Lachnospiraceae|g__COE1|s__COE1 sp000403335	young	5.78474	520
marker130	k__Bacteria|p__Firmicutes_A|c__Clostridia|o__Lachnospirales|f__Lachnospiraceae|g__COE1|s__COE1 sp009774345	young	6.34443	517
marker131	k__Bacteria|p__Firmicutes_A|c__Clostridia|o__Lachnospirales|f__Lachnospiraceae|g__Eubacterium_F|s__Eubacterium_F MGG34126	aged	2.09176	445
marker132	k__Bacteria|p__Firmicutes_A|c__Clostridia|o__Lachnospirales|f__Lachnospiraceae|g__Kineothrix|s__Kineothrix MGG01877	young	5.1599	487
marker133	k__Bacteria|p__Firmicutes_A|c__Clostridia|o__Lachnospirales|f__Lachnospiraceae|g__Kineothrix|s__Kineothrix sp000403275	aged	1.56647	516
marker134	k__Bacteria|p__Firmicutes_A|c__Clostridia|o__Lachnospirales|f__Lachnospiraceae|g__Lachnospira|s__Lachnospira MGG12962	aged	1.28577	438
marker135	k__Bacteria|p__Firmicutes_A|c__Clostridia|o__Lachnospirales|f__Lachnospiraceae|g__MD308|s__MD308 sp000403475	aged	2.34851	442
marker136	k__Bacteria|p__Firmicutes_A|c__Clostridia|o__Lachnospirales|f__Lachnospiraceae|g__MGG37124|s__MGG37124 MGG03548	aged	3.29014	458
marker137	k__Bacteria|p__Firmicutes_A|c__Clostridia|o__Lachnospirales|f__Lachnospiraceae|g__MGG48967|s__MGG48967 MGG48967	young	4.89596	452
marker138	k__Bacteria|p__Firmicutes_A|c__Clostridia|o__Lachnospirales|f__Lachnospiraceae|g__Schaedlerella|s__Schaedlerella MGG38568	aged	0.804068	450
marker139	k__Bacteria|p__Firmicutes_A|c__Clostridia|o__Lachnospirales|f__Lachnospiraceae|g__TF01-11|s__TF01-11 sp009774235	aged	3.14291	515
marker140	k__Bacteria|p__Firmicutes_A|c__Clostridia|o__Lachnospirales|f__Lachnospiraceae|g__UBA2882|s__UBA2882 MGG37738	young	3.69891	469
marker141	k__Bacteria|p__Firmicutes_A|c__Clostridia|o__Lachnospirales|f__Lachnospiraceae|g__UBA3402|s__UBA3402 MGG30540	aged	1.02997	436
marker142	k__Bacteria|p__Firmicutes_A|c__Clostridia|o__Lachnospirales|f__Lachnospiraceae|g__UBA3402|s__UBA3402 sp002358555	young	6.24136	453
marker143	k__Bacteria|p__Firmicutes_A|c__Clostridia|o__Lachnospirales|f__Lachnospiraceae|g__UMGS1370|s__UMGS1370 sp009774615	aged	0.0728417	445
marker144	k__Bacteria|p__Firmicutes_A|c__Clostridia|o__Oscillospirales|f__Acutalibacteraceae|g__Eubacterium_R|s__Eubacterium_R sp009774735	young	0.50542	478
marker145	k__Bacteria|p__Firmicutes_A|c__Clostridia|o__Oscillospirales|f__Oscillospiraceae|g__Dysosmobacter|s__Dysosmobacter sp009774015	aged	1.67148	442
marker146	k__Bacteria|p__Firmicutes_A|c__Clostridia|o__Oscillospirales|f__Oscillospiraceae|g__Flavonifractor|s__Flavonifractor MGG22048	aged	0.542281	442
marker147	k__Bacteria|p__Firmicutes_A|c__Clostridia|o__Oscillospirales|f__Oscillospiraceae|g__Marseille-P3106|s__Marseille-P3106 MGG30570	young	4.1364	451
marker148	k__Bacteria|p__Firmicutes_A|c__Clostridia|o__Oscillospirales|f__Oscillospiraceae|g__MGG33332|s__MGG33332 MGG43316	aged	0.65112	436
marker149	k__Bacteria|p__Firmicutes_A|c__Clostridia|o__Oscillospirales|f__Oscillospiraceae|g__UBA9475|s__UBA9475 MGG18409	young	2.75543	476
marker150	k__Bacteria|p__Firmicutes_A|c__Clostridia|o__Oscillospirales|f__Oscillospiraceae|g__UMGS1872|s__UMGS1872 MGG04858	young	5.73149	491
marker151	k__Bacteria|p__Firmicutes_A|c__Clostridia|o__Oscillospirales|f__Oscillospiraceae|g__UMGS1872|s__UMGS1872 MGG44352	aged	1.83589	524
marker152	k__Bacteria|p__Firmicutes_A|c__Clostridia|o__TANB77|f__CAG-508|g__CAG-273|s__CAG-273 MGG24750	young	0.486611	456
marker153	k__Bacteria|p__Firmicutes_B|c__Dehalobacteriia|o__UBA4068|f__UBA5755|g__MGG19347|s__MGG19347 MGG26506	aged	1.24275	465
marker154	k__Bacteria|p__Firmicutes|c__Bacilli|o__Acholeplasmatales|f__Anaeroplasmataceae|g__UMGS268|s__UMGS268 MGG32487	young	2.94514	546
marker155	k__Bacteria|p__Firmicutes|c__Bacilli|o__Erysipelotrichales|f__Erysipelotrichaceae|g__Dubosiella|s__Dubosiella newyorkensis	aged	0.0943766	442
marker156	k__Bacteria|p__Firmicutes|c__Bacilli|o__Erysipelotrichales|f__Erysipelotrichaceae|g__Faecalibaculum|s__Faecalibaculum rodentium	aged	0.552065	537
marker157	k__Bacteria|p__Proteobacteria|c__Gammaproteobacteria|o__Burkholderiales|f__Burkholderiaceae|g__Parasutterella|s__Parasutterella excrementihominis	young	5.02487	554
marker158	k__Bacteria|p__Proteobacteria|c__Gammaproteobacteria|o__Burkholderiales|f__Burkholderiaceae|g__Parasutterella|s__Parasutterella sp009767915	young	1.94892	437
marker159	k__Bacteria|p__Proteobacteria|c__Gammaproteobacteria|o__Burkholderiales|f__Burkholderiaceae|g__Turicimonas|s__Turicimonas muris	aged	1.46371	558
marker160	k__Bacteria|p__Verrucomicrobiota|c__Verrucomicrobiae|o__Verrucomicrobiales|f__Akkermansiaceae|g__Akkermansia|s__Akkermansia muciniphila	young	2.71591	500

## Sheet: KO_stats
	KeggID	.y.	group1	group2	p	p.adj	p.format	p.signif	method
1	K00169	proportion	young	aged	0.0137695	0.014	0.014	*	Wilcoxon
2	K00179	proportion	young	aged	3.71146e-05	7.4e-05	0.000037	****	Wilcoxon

## Sheet: KO_stats_sex
	KeggID	group	.y.	group1	group2	p	p.adj	p.format	p.signif	method
1	K00169	aged	proportion	female	male	0.690476	1	0.69	ns	Wilcoxon
2	K00179	aged	proportion	female	male	0.309524	1	0.31	ns	Wilcoxon
3	K00169	young	proportion	female	male	0.393939	1	0.39	ns	Wilcoxon
4	K00179	young	proportion	female	male	0.937229	1	0.94	ns	Wilcoxon

## Sheet: signif_cor_genus
	Type	Taxa	Env	Correlation	Pvalue	AdjPvalue	Significance
V285	aged	k__Bacteria|p__Firmicutes_A|c__Clostridia|o__Lachnospirales|f__Lachnospiraceae|g__COE1	PAG_ng_ml	-0.830303	0.0055568	0.0222272	*
V475	aged	k__Bacteria|p__Firmicutes_A|c__Clostridia|o__TANB77|f__CAG-508|g__CAG-269	PAG_ng_ml	-0.816012	0.00398914	0.0159566	*
V495	aged	k__Bacteria|p__Firmicutes|c__Bacilli|o__RF39|f__UBA660|g__UBA7057	PAG_ng_ml	-0.878788	0.00197706	0.00790823	**

## Sheet: signif_cor_ko_pos
	Type	Taxa	Env	Correlation	Pvalue	AdjPvalue	Significance
V359	aged	k__Bacteria|p__Firmicutes_A|c__Clostridia|o__Lachnospirales|f__Anaerotignaceae|g__ASF356|s__ASF356 MGG37314	PAA_ng_ml	0.878788	0.00197706	0.00790823	**
V380	young	k__Bacteria|p__Firmicutes_A|c__Clostridia|o__Oscillospirales|f__Acutalibacteraceae|g__Acutalibacter|s__Acutalibacter MGG29203	PAA_ng_ml	-0.762238	0.00589748	0.0235899	*
V489	aged	k__Bacteria|p__Firmicutes_A|c__Clostridia|o__Lachnospirales|f__Lachnospiraceae|g__COE1|s__COE1 MGG36852	PAG_ng_ml	0.781818	0.0116513	0.0466051	*
V516	young	k__Bacteria|p__Firmicutes_A|c__Clostridia|o__Lachnospirales|f__Lachnospiraceae|g__Eubacterium_F|s__Eubacterium_F MGG34126	PAG_ng_ml	0.727273	0.0100009	0.0400037	*
V519	aged	k__Bacteria|p__Firmicutes_A|c__Clostridia|o__Oscillospirales|f__Ruminococcaceae|g__Anaerotruncus|s__Anaerotruncus sp000403395	PAG_ng_ml	0.90303	0.000880225	0.0035209	**
V558	young	k__Bacteria|p__Firmicutes_A|c__Clostridia|o__Lachnospirales|f__Lachnospiraceae|g__TF01-11|s__TF01-11 MGG29936	PAG_ng_ml	0.762238	0.00589748	0.0235899	*
V561	aged	k__Bacteria|p__Firmicutes_A|c__Clostridia|o__Oscillospirales|f__Acutalibacteraceae|g__Acutalibacter|s__Acutalibacter sp009936035	PAG_ng_ml	0.830303	0.0055568	0.0222272	*
V726	young	k__Bacteria|p__Firmicutes_A|c__Clostridia|o__Lachnospirales|f__Lachnospiraceae|g__Acetatifactor|s__Acetatifactor MGG28570	PAG_ng_ml	0.734266	0.0090521	0.0362084	*
V747	aged	k__Bacteria|p__Firmicutes_A|c__Clostridia|o__Lachnospirales|f__Lachnospiraceae|g__Acetatifactor|s__Acetatifactor sp003612485	PAG_ng_ml	0.890909	0.00138027	0.00552107	**
V847	aged	k__Bacteria|p__Firmicutes_A|c__Clostridia|o__Lachnospirales|f__Lachnospiraceae|g__14-2|s__14-2 MGG02975	PAG_ng_ml	0.793939	0.00984414	0.0393765	*
