# Supplementary material for: Gut microbiota-dependent increase in phenylacetic acid induces endothelial cell senescence during aging
Source: Nat Aging. 2025 May 12;5(6):1025–45. doi: 10.1038/s43587-025-00864-8 (PMC12176623; doi:10.1038/s43587-025-00864-8)
Supplement: Supplementary file 9 — Statistical Source Data, unprocessed western blot membranes. [file 43587_2025_864_MOESM9_ESM.xlsx]

## Sheet: Fig. 2b-c
Plasma PAA concentrations (in mice)								Method Details
								Plasma	Sample
Veh	Clos	PAA	Compound					100 µl	Sample size
15.916	81.636	ng/ml	Unit					Elimination des proteines avec un mélange glacé (-20°C) Ethanol/Methanol	Prèp Echantillon
13.811	49.676	0.3	LOD					LC-HRMS Thermo Exploris 120	Apparatus
23.374	46.308	1	LOQ					Waters HSST3 150*2.1 mm, 1.7µm	Column
15.61	58.301							Ammonium acetate 15 mM / Acetonitrile	Eluants
18.666	39.052							5 µl	Volume of injection
17.4754	54.9946	Mean
3.7266	16.4211	SD
Plasma PAGln concentrations (in mice)
Veh	Clos	PAGln	Compound
1.9	3.4	ng/ml	Unit
1.8	3.2	0.3	LOD
1.8	3.2	1	LOQ
1.7	2.9
2	3
1.84	3.14	Mean
0.114018	0.194936	SD

## Sheet: Fig. 2d
Col3a1
+ Veh		+ Clos
SD	Mean	SD	Mean
4.94878	14.4406	6.9683	29.3042	Col3a1
	20.0446		24.8724	GAPDH
0.246888	0.720423	0.280162	1.17818	Ratio
									Col3a1			Ratio
								Veh	8.865			0.617942
									19.092			0.679382
									11.128			0.740731
									13.003			0.597509
									20.115			0.958313
								Clos	33.011			1.09584
									39.032			1.42302
									28.466			1.13275
									24.712			1.27349
									21.3			0.956272
									GAPDH
								Veh	14.346
									28.102
									15.023
									21.762
									20.99
								Clos	30.124
									27.429
									25.13
									19.405
									22.274
MMP-9
+ Veh		+ Clos
SD	Mean	SD	Mean
5.40722	6.79325	19.7735	19.4672	MMP-9
	8.013		17.0205	GAPDH
0.674806	0.847779	1.16174	1.14375	Ratio
									MMP-9			Ratio
								Veh	10.222			0.889334
									12.387			1.27688
									0.874			0.149172
									3.69			0.738295
									7.912			1.28944
								Clos	59.005			1.22922
									8.321			1.21262
									9.191			1.2978
									14.339			2.38824
									18.035			2.02595
									GAPDH
								Veh	11.494
									9.701
									5.859
									4.998
									6.136
								Clos	48.002
									6.862
									7.082
									6.004
									8.902

## Sheet: Fig. 2e
p16INK4A
+ Veh		+ Clos
SD	Mean	SD	Mean
3.11123	12.6616	6.88248	19.9764	p16INK4A
	16.878		15.426	GAPDH
0.184336	0.750184	0.446161	1.29498	Ratio
									p16INK4A			Ratio
								Veh	11.731			0.848535
									18.109			1.21431
									10.401			0.473677
									12.045			0.726697
									11.022			0.643846
								Clos	29.922			1.34228
									18.812			1.40988
									11.025			0.806629
									17.933			1.13335
									22.19			1.84855
									GAPDH
								Veh	13.825
									14.913
									21.958
									16.575
									17.119
								Clos	22.292
									13.343
									13.668
									15.823
									12.004
γ-H2A.X
+ Veh		+ Clos
SD	Mean	SD	Mean
2.34178	1.56317	5.45542	15.1203	γ-H2A.X
	8.3138		7.9416	GAPDH
0.281674	0.188021	0.686942	1.90394	Ratio
									γ-H2A.X			Ratio
								Veh	1.571			0.220646
									0.131			0.0191576
									0.115			0.013176
									6.159			0.637116
									0.125			0.0135634
									1.278			0.193871
								Clos	10.207			1.33985
									21.709			2.3589
									17.976			2.10813
									7.107			0.914907
									18.05			2.22181
									15.673			1.47886
									GAPDH
								Veh	7.12
									6.838
									8.728
									9.667
									9.216
									6.592
								Clos	7.618
									9.203
									8.527
									7.768
									8.124
									10.598

## Sheet: Fig. 2f
IL1β
+ Veh		+ Clos
SD	Mean	SD	Mean
4.25093	4.6275	8.47718	15.0793	IL1β
	8.02683		8.63967	GAPDH
0.52959	0.576504	0.981193	1.74536	Ratio
									IL1β			Ratio
								Veh	2.604			0.36573
									11.637			1.70181
									0.241			0.0276123
									7.348			0.760112
									4.544			0.493056
									1.391			0.211013
								Clos	6.469			0.849173
									12.014			1.30544
									18.17			2.13088
									10.799			1.39019
									30.599			3.76649
									12.425			1.17239
									GAPDH
								Veh	7.12
									6.838
									8.728
									9.667
									9.216
									6.592
								Clos	7.618
									9.203
									8.527
									7.768
									8.124
									10.598
IL6
+ Veh		+ Clos
SD	Mean	SD	Mean
3.71261	4.0674	12.5216	18.5546	IL6
	7.72333		8.61	GAPDH
0.4807	0.526638	1.45431	2.15501	Ratio
									IL6			Ratio
								Veh	1.919			0.198244
									9.22			1.47662
									0.109			0.0149972
									6.525			0.831634
									2.564			0.358151
								Clos	3.143			0.332101
									32.765			4.27518
									22.065			2.87904
									8.107			1.02258
									26.693			4.01097
									GAPDH
								Veh	9.68
									6.244
									7.268
									7.846
									7.159
									8.143
								Clos	9.464
									7.664
									7.687
									7.928
									6.655
									12.262

## Sheet: Fig. 2g 
SA-β-galactosidase staining
Veh	Clos
16.37	29.18
11.89	25.45
20.09	23.95
18.11	30.06
10.15	38.57
22.62	22.18
30.7	28.89
20.25	37.1
17.64	43.03
31	26.16
19.882	30.457	Mean
6.89121	6.88524	SD

## Sheet: Fig. 2h
								Aortic vasorelaxation assay
	Veh										Clostridium sp. ASF356										Ach Conc. (-Log M)
	0	0	0	0	0	0	0	0	0	0	0	0	0	0	0	0	0	0	0	0
	2.97013	11.8479	8.21806	7.33413	5.12724	4.25001	3.67348	4.25023	2.39409	0.660364	4.5641	-0.996558	-4.15748	6.8738	-3.12971	12.8462	-6.79288	0.157668	-3.78952	1.05269	9
	17.8187	15.5587	14.2333	13.6013	10.2421	8.42823	11.8894	7.01298	9.4775	7.47506	14.2714	7.74444	1.41559	14.5171	4.3601	17.8444	-5.03447	9.75061	1.6575	0.105083
	19.1828	30.6842	23.5251	16.0034	27.9086	33.6184	21.2145	11.0061	16.2482	19.0542	20.8799	20.9347	4.80174	22.4926	11.3332	29.9106	-1.88717	25.5736	34.6684	10.6959	8
	39.9326	43.0727	41.3659	21.5302	40.9445	51.1852	37.1467	18.0622	39.8779	16.1921	50.107	49.3049	20.2387	46.3379	27.9452	56.1161	16.2621	34.2064	66.1663	53.6833
	51.0677	57.5788	55.3013	32.6374	51.7155	45.2276	47.4817	58.3259	36.3127	49.1182	65.1412	62.0527	59.1403	60.269	51.3501	72.0602	57.6796	62.7509	73.7428	64.6086	7
	55.3487	59.785	66.8912	65.0854	60.9165	67.9985	58.8409	62.7984	59.2606	52.4871	74.6064	68.6533	67.7207	69.902	63.5767	82.7817	67.8278	72.7188	83.6773	74.341
	67.4081	66.5866	74.8802	76.7113	69.028	63.5007	81.628	79.6182	70.4447	59.4716	81.452	91.9458	78.8665	87.6723	72.0826	52.6062	86.732	76.856	91.9465	83.0467	6
	82.5539	86.1576	80.0617	71.8437	72.0299	71.8354	73.0422	73.57	73.6402	63.2453	89.5448	88.1737	86.6113	79.732	77.4641	91.59	84.7912	87.7996	83.9465	91.1749
	75.8611	87.95	77.606	79.4727	74.4913	81.895	78.7624	69.9052	75.6055	69.9797	89.477	83.1223	88.9113	82.2004	78.0764	95.5672	99.4004	84.9155	88.8981	94.7787	5

## Sheet: Fig. 2i
Endothelial sprouting
+ Veh		+ Clos
SD	Mean	SD	Mean	N=7
32.1084	66.5714	25.0573	30.6667
									Young				Number of endothelial sprouts
									+ Clos	+ Veh
									2	57
									23	56
									74	79
									42	48
									28	35
									15	133
										58
									30.6667	66.5714		Mean
									25.0573	32.1084		SD

## Sheet: Fig. 2k
p16INK4A
Clos
+ D+Q		+ Veh
SD	Mean	SD	Mean
0.904132	5.39183	2.52141	11.3307	p16INK4A
	9.06467		7.602	GAPDH
0.0997425	0.594819	0.331677	1.49048	Ratio
									p16INK4A			Ratio
								Veh	15.185			1.78689
									10.348			1.21756
									10.401			1.29157
									9.042			1.05928
									13.718			2.9381
									9.29			1.26274
								D+Q	5.399			0.596904
									4.859			0.463424
									5.532			0.921539
									3.977			0.373322
									6.008			0.670685
									6.576			0.71138
									GAPDH
								Veh	8.498
									8.499
									8.053
									8.536
									4.669
									7.357
								D+Q	9.045
									10.485
									6.003
									10.653
									8.958
									9.244
γ-H2A.X
Clos
+ D+Q		+ Veh
SD	Mean	SD	Mean
1.6462	3.61867	5.5583	14.5152	γ-H2A.X
	7.651		7.602	GAPDH
0.215162	0.472966	0.731163	1.90939	Ratio
									γ-H2A.X			Ratio
								Veh	20.146			2.22731
									7.791			0.743062
									9.709			1.61736
									16.847			1.58143
									11.681			1.30397
									20.917			2.26277
								D+Q	2.472			0.290892
									5.621			0.661372
									2.498			0.310195
									2.24			0.262418
									3.077			0.659028
									5.804			0.788909
									GAPDH
								Veh	9.045
									10.485
									6.003
									10.653
									8.958
									9.244
								D+Q	8.498
									8.499
									8.053
									8.536
									4.669
									7.357

## Sheet: Fig. 2l
IL1β
Clos
+ D+Q		+ Veh
SD	Mean	SD	Mean
1.85789	2.99433	5.13023	29.1915	IL1β
	12.5297		22.4942	GAPDH
0.148279	0.238979	0.228069	1.29774	Ratio
									IL1β			Ratio
								Veh	28.53			1.4447
									28.453			1.42144
									38.659			1.73756
									27.239			1.07325
									23.095			1.00518
									29.173			1.18614
								D+Q	0.55			0.0432764
									1.509			0.131423
									2.297			0.16651
									4.93			0.321613
									3.558			0.338986
									5.122			0.450603
									GAPDH
								Veh	19.748
									20.017
									22.249
									25.38
									22.976
									24.595
								D+Q	12.709
									11.482
									13.795
									15.329
									10.496
									11.367
IL6
Clos
+ D+Q		+ Veh
SD	Mean	SD	Mean
0.436628	3.08717	1.00679	4.409	IL6
	4.2045		4.77133	GAPDH
0.103848	0.734253	0.211008	0.92406	Ratio
									IL6			Ratio
								Veh	5.164			1.02951
									4.115			0.980229
									4.091			0.851228
									4.203			0.845844
									2.98			0.660168
									5.901			1.15141
								D+Q	3.879			0.685578
									3.163			0.723799
									3.172			0.796785
									2.764			0.695171
									2.846			0.689772
									2.699			0.866175
									GAPDH
								Veh	5.016
									4.198
									4.806
									4.969
									4.514
									5.125
								D+Q	5.658
									4.37
									3.981
									3.976
									4.126
									3.116

## Sheet: Fig. 2m
SA-β-galactosidase staining
Clos
+ Veh	+ D+Q
31.26	18.05
40.55	20.85
39.18	19.43
43.63	26.75
28.28	25.16
41.25	15.95
34.6	19.67
24.75	26.47
19.96	20.17
	29.45
33.7178	22.195	Mean
8.19747	4.42921	SD

[truncated: 1 more sheets: Fig. 2n]
