# Supplementary material for: Gut microbiota-dependent increase in phenylacetic acid induces endothelial cell senescence during aging
Source: Nat Aging. 2025 May 12;5(6):1025–45. doi: 10.1038/s43587-025-00864-8 (PMC12176623; doi:10.1038/s43587-025-00864-8)
Supplement: Supplementary file 10 — Statistical Source Data, unprocessed western blot membranes. [file 43587_2025_864_MOESM10_ESM.xlsx]

## Sheet: Fig. 3b
SA-β-galactosidase staining
						PEC
SEC						+ Veh						+ PAA						N=6
91.42	49.11	74.13	78.99	95.09	56.84	39.1	16.44	12.35	5.05	26.72	18.29	78.13	55.91	60.18	79.19	70.53	35.07
					74.2633						19.6583						63.1683	Mean
					18.3669						11.8903						16.6485	SD

## Sheet: Fig. 3c
γ-H2A.X
SEC		PEC
		+ Veh		+ PAA
SD	Mean	SD	Mean	SD	Mean
1.46454	15.1837	2.42249	4.231	1.98959	13.9183	γ-H2A.X
	6.19567		8.469		5.33533	GAPDH
0.236382	2.45069	0.286042	0.499587	0.372907	2.60871	Ratio
											γ-H2A.X		Ratio
										PEC	6.575		0.609191
											4.381		0.470569
											1.737		0.327489
										SEC	15.968		2.68415
											16.089		2.46802
											13.494		2.20526
										PEC+PAA	15.055		2.50541
											15.079		3.20421
											11.621		2.19637
											GAPDH
										PEC	10.793
											9.31
											5.304
										SEC	5.949
											6.519
											6.119
										PEC+PAA	6.009
											4.706
											5.291

## Sheet: Fig. 3d
p16INK4A
						N=6
SEC		PEC		+ PAA
3.546	4.04433	1.757	1.18967	4.113	3.71483	Mean
3.812	1.12314	1.41	0.539609	6.102	1.41331	SD
4.991		0.695		4.066
5.604		0.433		2.95
3.898		1.138		3.081
2.415		1.705		1.977
p19INK4D
						N=6
SEC		PEC		+ PAA
2.934	3.1805	1.111	0.7405	2.891	2.99067	Mean
3.711	1.20619	0.453	0.471185	5.812	1.48242	SD
3.548		0.567		1.902
5.031		1.524		2.443
2.278		0.339		1.761
1.581		0.449		3.135
P21WAF1/Cip1
						N=6
SEC		PEC		+ PAA
3.096	5.29817	0.902	1.16583	7.242	4.211	Mean
4.202	1.63445	1.12	0.509961	4.235	1.64651	SD
5.272		1.488		3.132
5.16		2.026		2.968
7.833		0.775		4.678
6.226		0.684		3.011

## Sheet: Fig. 3f
IL1α
						N=6
SEC		PEC		+ PAA
2.771	2.53967	0.488	0.6095	3.024	1.8705	Mean
1.957	0.888212	0.906	0.205079	1.912	0.676352	SD
2.118		0.782		1.628
2.367		0.414		1.605
1.809		0.652		0.984
4.216		0.415		2.07
IL1β
						N=6
SEC		PEC		+ PAA
9.102	6.221	1.023	1.294	5.522	5.96483	Mean
3.268	2.06691	1.164	0.499624	4.194	2.01973	SD
5.916		2.227		7.144
7.687		1.446		9.435
6.544		1.075		5.324
4.809		0.829		4.17
IL6
						N=6
SEC		PEC		+ PAA
4.866	3.132	0.874	0.782	2.75	2.5595	Mean
3.257	0.983718	0.792	0.258009	2.935	1.02221	SD
3.117		0.895		3.218
2.868		0.509		3.768
1.843		0.468		1.654
2.841		1.154		1.032
Tnfa
						N=6
SEC		PEC		+ PAA
5.115	4.55433	0.945	0.827333	3.456	3.505	Mean
4.227	1.30261	0.902	0.207783	3.387	0.869072	SD
4.261		0.533		2.553
2.388		0.627		4.179
5.033		0.869		2.655
6.302		1.088		4.8
Vcam1
						N=6
SEC		PEC		+ PAA
4.46	4.13067	0.353	0.727	3.324	3	Mean
4.533	1.89281	0.762	0.208979	4.202	1.20641	SD
5.467		0.887		4.155
6.002		0.937		3.233
0.645		0.652		1.327
3.677		0.771		1.759

## Sheet: Fig. 3i
Plasma PAA concentrations (in mice)								Method Details
								Plasma	Sample
PAA	Veh	PAA	Compound					80 µl	Sample size
41.8	18.2	ng/ml	Unit					Elimination des proteines avec un mélange glacé (-20°C) Ethanol/Methanol	Prèp Echantillon
33.2	23.9	0.3	LOD					LC-MS/MS Thermo Quantiva	Apparatus
30.1	20.3	1	LOQ					Waters HSST3 150*2.1 mm, 1.7µm	Column
45.1	29.6							Ammonium acetate 15 mM / Acetonitrile	Eluants
27.5	19.7							10 µl	Volume of injection
51.4	30.3
38.1833	23.6667	Mean
9.37985	5.21945	SD
Plasma PAGln concentrations (in mice)								Method Details
								Plasma	Sample
PAA	Veh	PAGln	Compound					80 µl	Sample size
0.56	0.12	ng/ml	Unit					Elimination des proteines avec un mélange glacé (-20°C) Ethanol/Methanol	Prèp Echantillon
0.41	0.2	0.3	LOD					LC-MS/MS Thermo Quantiva	Apparatus
0.22	0.24	1	LOQ					Waters HSST3 150*2.1 mm, 1.7µm	Column
0.25	0.16							Ammonium acetate 15 mM / Acetonitrile	Eluants
0.38	0.19							10 µl	Volume of injection
0.4	0.35
0.37	0.21	Mean
0.122963	0.0794984	SD

## Sheet: Fig. 3j
Col3a1
Veh		PAA
SD	Mean	SD	Mean
1.97461	4.1505	6.63884	28.8408	Col3a1
	13.3668		20.4523	GAPDH
0.147725	0.310507	0.3246	1.41015	Ratio
									Col3a1			Ratio
								Veh	1.413			0.112868
									2.044			0.172723
									5.468			0.378382
									4.282			0.32244
									6.003			0.378213
									5.693			0.464924
								PAA	32.697			1.71791
									38.551			1.98399
									22.828			1.00422
									20.382			1.07302
									30.538			1.57445
									28.049			1.21282
									GAPDH
								Veh	12.519
									11.834
									14.451
									13.28
									15.872
									12.245
								PAA	19.033
									19.431
									22.732
									18.995
									19.396
									23.127
MMP-9
Veh		PAA
SD	Mean	SD	Mean
0.941635	4.273	5.21897	31.2693	MMP-9
	8.027		8.1725	GAPDH
0.117309	0.532328	0.638602	3.82616	Ratio
									MMP-9			Ratio
								Veh	3.361			0.323702
									3.011			0.308283
									4.287			0.567063
									5.202			0.785089
									4.448			0.61547
									5.329			0.807547
								PAA	36.013			4.82683
									37.615			4.76803
									26.494			3.51753
									28.079			3.38464
									33.924			3.98122
									25.491			2.7304
									GAPDH
								Veh	10.383
									9.767
									7.56
									6.626
									7.227
									6.599
								PAA	7.461
									7.889
									7.532
									8.296
									8.521
									9.336

## Sheet: Fig. 3k
p16INK4A
PAA		Veh
SD	Mean	SD	Mean
8.82728	19.9853	1.51548	3.912	p16INK4A
	9.48617		7.84733	GAPDH
0.930542	2.10679	0.19312	0.498513	Ratio
									p16INK4A			Ratio
								Veh	2.3			0.324629
									5.459			1.23284
									3.448			0.321133
									5.211			0.553478
									2.062			0.474241
									4.992			0.450908
								PAA	13.157			1.61356
									26.532			2.73188
									34.698			4.17144
									12.133			1.87876
									16.273			1.99497
									17.119			1.0621
									GAPDH
								Veh	7.085
									4.428
									10.737
									9.415
									4.348
									11.071
								PAA	8.154
									9.712
									8.318
									6.458
									8.157
									16.118
γ-H2A.X
+ PAA		+ Veh
SD	Mean	SD	Mean
4.28342	21.4988	3.41917	12.6452	γ-H2A.X
	13.1582		14.4228	GAPDH
0.325533	1.63388	0.237066	0.876746	Ratio
									γ-H2A.X			Ratio
								Veh	12.157			0.679846
									13.667			1.09424
									18.932			1.33071
									10.376			0.661482
									11.404			0.832287
									9.335			0.743825
								PAA	13.868			0.906761
									19.941			1.39117
									21.434			1.7378
									24.399			2.17305
									25.79			1.92276
									23.561			1.90839
									GAPDH
								Veh	17.882
									12.49
									14.227
									15.686
									13.702
									12.55
								PAA	15.294
									14.334
									12.334
									11.228
									13.413
									12.346

## Sheet: Fig. 3l
IL1β
PAA		Veh
SD	Mean	SD	Mean
0.814705	7.00583	6.98616	32.0632	IL1β
	9.3625		16.3863	GAPDH
0.0870179	0.748287	0.426341	1.9567	Ratio
									IL1β			Ratio
								Veh	7.726			0.868187
									7.132			0.733896
									6.398			0.625599
									5.97			0.635918
									8.12			0.908277
									6.689			0.742975
								PAA	32.911			1.91187
									39.231			2.6245
									27.443			1.42776
									30.453			2.03904
									22.049			1.42215
									40.292			2.44253
									GAPDH
								Veh	8.899
									9.718
									10.227
									9.388
									8.94
									9.003
								PAA	17.214
									14.948
									19.221
									14.935
									15.504
									16.496
IL6
PAA		Veh
SD	Mean	SD	Mean
15.0225	30.6348	1.82123	5.11317	IL6
	12.6085		7.725	GAPDH
1.19146	2.4297	0.235758	0.661899	Ratio
									IL6			Ratio
								Veh	2.302			0.307713
									5.654			1.30728
									6.75			0.644514
									5.29			0.570843
									7.011			1.66532
									3.672			0.346611
								PAA	53.307			2.92462
									10.177			1.0521
									21.809			4.75245
									33.458			2.89705
									39.698			2.65876
									25.36			1.5202
									GAPDH
								Veh	7.481
									4.325
									10.473
									9.267
									4.21
									10.594
								PAA	18.227
									9.673
									4.589
									11.549
									14.931
									16.682

## Sheet: Fig. 3m
Endothelial sprouting
Young
+ Veh		+ PAA
SD	Mean	SD	Mean	N=7
22.0216	70.5714	11.1633	36.4286
									Young				Number of endothelial sprouts
									+ PAA	+ Veh
									30	109
									25	76
									49	88
									33	45
									29	61
									55	55
									34	60
									36.4286	70.5714		Mean
									11.1633	22.0216		SD
