# Supplementary material for: Gut microbiota-dependent increase in phenylacetic acid induces endothelial cell senescence during aging
Source: Nat Aging. 2025 May 12;5(6):1025–45. doi: 10.1038/s43587-025-00864-8 (PMC12176623; doi:10.1038/s43587-025-00864-8)
Supplement: Supplementary file 11 — Statistical Source Data, unprocessed western blot membranes. [file 43587_2025_864_MOESM11_ESM.xlsx]

## Sheet: Fig. 4a
SA-β-galactosidase staining
+ PAA		H2O2
SD	Mean	SD	Mean	N=3
9.49	68.46	18.91	92.72
SA-β-galactosidase staining
+ PAA						+ H2O2
78.13	55.91	60.18	79.19	70.53	35.07	88.17	72.92	91.8	99.13	68.38	70.11	N=6
					63.1683						81.7517	Mean
					16.6485						12.9344	SD

## Sheet: Fig. 4c
	HyPer7.2 ratiometric signals
	+ H2O2		+ PAA		NT		Time
	0.148511	1.07594	0.021602	1.03022	0.27702	1.0625	-2
	0.145795	1.12282	0.036417	1.02889	0.24542	1.03155	-1.75
	0.159356	1.10715	0.030207	1.03972	0.238871	1.04363	-1.5
	0.122826	1.11783	0.034402	1.09148	0.231916	1.02693	-1.25
	0.139365	1.09065	0.048571	1.0272	0.214566	1.0378	-1
	0.131973	1.00765	0.022105	1.07271	0.20921	1.03403	-0.75
	0.138651	1.00494	0.008638	1.03278	0.219687	1.04538	-0.5
	0.121017	1.0874	0.024048	1.00339	0.199681	1.02768	-0.25
	0.140945	1.0994	0.043202	1.08499	0.193361	1.09331	0
	0.139813	1.08286	0.010212	1.08975	0.188764	1.06766	0.25
	0.144948	1.0917	0.272266	1.00466	0.190176	1.04027	0.5
	0.169203	1.09924	0.222566	1.0077	0.177599	1.0642	0.75
	0.13533	1.06499	0.243898	1.00489	0.160464	1.05356	1
	0.153966	1.03062	0.243002	1.01169	0.175634	1.0916	1.25
	0.211914	1.01865	0.209376	1.00907	0.144895	1.01418	1.5
	0.303177	1.09255	0.203131	1.01603	0.156935	1.00694	1.75
	0.351852	1.0102	0.184142	1.00957	0.119745	1.00725	2
	0.426322	1.01063	0.179695	1.03275	0.145952	0.999829	2.25
	0.483354	1.03983	0.143616	1.06761	0.140312	0.995357	2.5
	0.531966	1.1739	0.173828	1.11259	0.146769	1.00916	2.75
	0.563249	1.69444	0.18436	1.12019	0.149731	1.01825	3
	0.611336	2.00832	0.207044	1.16928	0.144309	1.03401	3.25
	0.569774	2.17345	0.245737	1.17512	0.142733	1.03661	3.5
	0.686966	2.30208	0.337616	1.1903	0.139742	1.02832	3.75
	0.661368	2.33461	0.373755	1.23593	0.166272	1.06188	4
	0.641912	2.51458	0.422646	1.32687	0.120907	1.03563	4.25
	0.692424	2.59493	0.554591	1.46947	0.132979	1.04133	4.5
	0.676997	2.64615	0.614583	1.57324	0.132047	1.03319	4.75
	0.718732	2.66808	0.712485	1.64202	0.124506	1.0333	5
	0.665255	2.69868	0.751387	1.71224	0.11935	1.05012	5.25
	0.670489	2.62304	0.878301	1.79348	0.126012	1.04176	5.5
	0.683158	2.67673	0.861544	1.84441	0.1184	1.01977	5.75
	0.704825	2.71374	0.933299	1.86136	0.090569	1.04627	6
	0.662135	2.66742	0.972721	1.94849	0.109407	1.03187	6.25
	0.671357	2.64378	1.05661	1.9936	0.120974	1.0467	6.5
	0.636426	2.6722	1.12609	2.00607	0.115587	1.03087	6.75
	0.584339	2.56725	1.15711	2.01612	0.122022	1.05915	7
	0.629646	2.54598	1.25294	2.03671	0.124647	1.02752	7.25
	0.556634	2.50915	1.19345	2.06534	0.146585	1.0623	7.5
	0.573437	2.47416	1.23001	2.09108	0.200353	1.07642	7.75
	0.548113	2.5915	1.22227	2.11014	0.140523	1.04777	8
	0.502059	2.52822	1.25848	2.13505	0.109977	1.02019	8.25
	0.500222	2.39904	1.23499	2.10353	0.103319	1.06851	8.5
	0.480444	2.33912	1.2074	2.14089	0.110823	1.03105	8.75
	0.468092	2.3485	1.26772	2.16036	0.108928	1.02703	9
	0.450756	2.3127	1.2116	2.13815	0.129741	1.05113	9.25
	0.44505	2.37093	1.24955	2.15187	0.157855	1.05139	9.5
	0.463918	2.37314	1.28769	2.20378	0.096601	1.02855	9.75
	0.492077	2.33032	1.26589	2.21586	0.089711	1.04264	10
	0.502629	2.24421	1.30909	2.25248	0.144655	1.03035	10.25
	0.512781	2.29719	1.22708	2.2478	0.119515	1.01225	10.5
	0.52074	2.19542	1.2686	2.26033	0.125981	1.0249	10.75
	0.559388	2.13226	1.26744	2.19719	0.088202	1.00206	11
	0.607335	2.16592	1.21785	2.20225	0.095262	1.01937	11.25
	0.562395	2.11474	1.21169	2.21248	0.110642	1.00998	11.5
	0.580154	2.04187	1.22806	2.22328	0.139721	1.0229	11.75
	0.593989	2.04099	1.15118	2.19283	0.112764	1.02706	12
	0.531062	2.04422	1.11958	2.17751	0.104455	1.01984	12.25
	0.5722	2.02772	1.11674	2.17553	0.093409	0.995737	12.5
	0.575184	2.06325	1.08194	2.1917	0.110379	1.02563	12.75

## Sheet: Fig. 4d
	HyPer7.2 ratiometric signals (Δmax [Ratio(F 490/F 420)/R0])
	+ H2O2						+ PAA
	1.50182	1.46005	1.8112	1.59902	1.43321	1.62043	1.48811	1.31013	1.10902	1.12773	1.39036	1.16702	N=6
						1.57096						1.2654	Mean
						0.139287						0.155111	SD

## Sheet: Fig. 4e
NOX4
PEC
+ Veh		+ PAA
SD	Mean	SD	Mean
3.94503	8.10675	12.5427	24.9512	NOX4
	11.5252		13.4748	GAPDH
0.342295	0.70339	0.930833	1.8517	Ratio
										NOX4		Ratio
									PAA	17.99		1.19321
										20.023		2.4532
										13.891		0.882024
										27.183		1.82302
										45.669		3.45219
									Veh	8.548		0.646156
										6.987		0.681925
										13.19		1.10423
										3.702		0.346597
										GAPDH
									PAA	15.077
										8.162
										15.749
										14.911
									Veh	13.229
										10.246
										11.945
										10.681
NOX2
PEC
+ Veh		+ PAA
SD	Mean	SD	Mean
3.07708	13.1593	3.10763	20.1437	NOX2
	14.9957		14.6133	GAPDH
0.205198	0.877542	0.212657	1.37844	Ratio
										NOX2	GAPDH	Ratio
									PAA	23.415	16.778	1.39558
										17.802	14.39	1.23711
										19.305	15.472	1.24774
										20.189	12.69	1.59094
										24.037	11.347	2.11836
										16.114	17.003	0.947715
									Veh	10.558	20.019	0.527399
										16.556	16.633	0.995371
										12.364	16.709	0.739961
										11.457	15.63	0.733013
										9.922	10.025	0.989726
										15.571	10.958	1.42097

## Sheet: Fig. 4f
											Oxygen Consumption Rate (OCR) (pmol/min)
	SEC					PEC					+ PAA					Time (minutes)
	147.645	146.295	144.537	162.079	158.244	264.774	289.641	225.845	147.819	191.405	175.856	116.053	154.597	164.073	143.805	1.40322
	156.463	155.97	151.553	173.274	160.604	279.711	307.025	240.123	160.452	208.329	191.894	130.694	167.948	177.888	159.143	9.96712
	162.748	161.271	155.03	177.899	173.846	291.657	318.995	251.421	169.49	221.624	200.63	140.369	177.093	184.496	167.467	18.5113
	92.7772	92.9314	90.8144	92.4907	90.9816	137.849	154.387	125.469	38.2358	106.745	99.6849	21.4134	86.9758	86.7601	78.3091	27.1791
	94.0093	91.575	88.3359	94.3744	94.655	135.576	153.403	122.546	38.5894	107.002	104.517	28.924	90.8633	88.3876	81.0688	35.7469
	89.3981	90.562	86.2492	93.5232	92.8679	132.068	148.648	116.925	32.2732	103.299	102.376	32.8922	89.9755	88.6842	80.5552	44.3132
	614.678	623.632	591.529	680.916	602.496	1212.56	1400.14	915.494	1006.85	1015.34	752.048	689.975	650.769	727.085	697.615	52.9481
	612.164	616.65	576.475	715.879	642.881	1284.01	1452.03	1030.45	1049.58	1001.49	719.87	720.537	613.438	690.672	675.794	61.5221
	593.322	601.701	566.202	733.68	676.594	1374.29	1470.07	1051.07	1017.08	974.361	699.043	726.132	581.205	661.402	638.881	70.0888
	39.942	40.8663	34.2649	35.515	46.6685	69.5061	79.6125	68.3729	-26.1943	53.9262	44.583	-18.0779	36.8914	33.8538	33.4767	78.7344
	51.7166	51.1069	48.3998	55.3161	61.3605	92.858	103.758	80.9028	-8.69772	67.1995	67.7513	2.93851	54.7345	49.9965	50.8746	87.3078
	48.2608	47.9343	24.7778	54.7308	61.2258	91.8182	99.3839	78.6619	-8.4893	65.8441	66.699	2.34915	54.8435	49.3213	52.5283	95.8719
											Basal Respiration (pmol/min)
	SEC					PEC					+ PAA
	147.645	146.295	144.537	162.079	158.244	264.774	289.641	225.845	147.819	191.405	175.856	116.053	154.597	164.073	143.805
	156.463	155.97	151.553	173.274	160.604	279.711	307.025	240.123	160.452	208.329	191.894	130.694	167.948	177.888	159.143
	162.748	161.271	155.03	177.899	173.846	291.657	318.995	251.421	169.49	221.624	200.63	140.369	177.093	184.496	167.467
											Maximal Respiration (pmol/min)
	SEC					PEC					+ PAA
	614.678	623.632	591.529	680.916	602.496	1212.56	1400.14	915.494	1006.85	1015.34	752.048	689.975	650.769	727.085	697.615
	612.164	616.65	576.475	715.879	642.881	1284.01	1452.03	1030.45	1049.58	1001.49	719.87	720.537	613.438	690.672	675.794
	593.322	601.701	566.202	733.68	676.594	1374.29	1470.07	1051.07	1017.08	974.361	699.043	726.132	581.205	661.402	638.881
											Spare reserve (pmol/min)
	SEC					PEC					+ PAA
	430.574	440.43	411.172	555.781	502.748	1082.63	1151.08	799.65	847.591	752.736	498.413	585.763	404.113	476.906	471.414
					SEC					PEC					+ PAA
	162.748	161.271	155.03	177.899	173.846	291.657	318.995	251.421	169.49	221.624	200.63	140.369	177.093	184.496	167.467
	593.322	601.701	566.202	733.68	676.594	1374.29	1470.07	1051.07	1017.08	974.361	699.043	726.132	581.205	661.402	638.881
	430.574	440.43	411.172	555.781	502.748	1082.63	1151.08	799.65	847.591	752.736	498.413	585.763	404.113	476.906	471.414
											ATP biosynthesis (pmol/min)
	SEC					PEC					+ PAA
	73.3498	70.7089	68.7808	84.3758	80.9778	159.589	170.347	134.496	137.217	118.326	98.2535	107.477	87.1171	95.8121	86.9114
					SEC					PEC					+ PAA
	162.748	161.271	155.03	177.899	173.846	291.657	318.995	251.421	169.49	221.624	200.63	140.369	177.093	184.496	167.467
	89.3981	90.562	86.2492	93.5232	92.8679	132.068	148.648	116.925	32.2732	103.299	102.376	32.8922	89.9755	88.6842	80.5552
	73.3498	70.7089	68.7808	84.3758	80.9778	159.589	170.347	134.496	137.217	118.326	98.2535	107.477	87.1171	95.8121	86.9114

## Sheet: Fig. 4g
											Extracellular Acidification Rate (ECAR) (mpH/min)
	SEC					PEC					+ PAA					Time (minutes)
	40.5447	41.1065	34.0803	39.1695	38.7566	52.4656	56.481	48.886	40.9089	43.7563	62.3652	49.2786	52.4205	57.25	56.2027	1.40322
	36.5166	36.6664	31.7109	35.0181	35.7142	46.5844	49.3569	43.2542	36.5012	38.8117	53.174	41.637	44.95	48.7468	47.193	9.96712
	35.8989	36.1806	31.0297	34.2036	34.4671	44.8055	47.4854	42.0711	35.2142	38.2265	49.9742	39.5385	42.9262	46.1543	44.3405	18.5113
	40.2951	39.8038	33.4114	37.9883	38.0652	49.9935	53.8968	47.0938	39.4686	41.9279	52.5104	41.8731	45.2171	48.4628	46.3545	27.1791
	39.2059	39.2822	33.0243	36.7217	37.2303	49.0038	52.325	45.5336	38.5638	40.5057	50.4053	41.2823	43.4475	46.6564	44.6484	35.7469
	38.5995	38.5114	32.2059	36.1171	37.1815	48.5771	51.9381	45.135	38.3999	40.2836	49.3035	40.2826	43.0821	45.8332	44.045	44.3132
	49.6017	49.7659	42.1339	46.6553	49.5759	72.8439	78.8995	65.021	56.4771	59.846	69.064	55.4547	58.8802	63.0542	60.8747	52.9481
	49.3366	50.2766	42.5034	47.7383	49.331	74.3121	79.3267	66.5255	56.5688	59.583	69.564	55.4607	58.4151	62.8759	60.5564	61.5221
	48.9138	49.6434	41.7443	47.902	49.1189	74.5942	79.699	66.0788	55.845	58.4517	69.0746	54.8633	57.7574	61.8715	59.7624	70.0888
	9.71264	10.0769	6.46788	7.48842	8.50872	13.2018	13.7438	12.5173	7.13284	8.57956	12.7492	9.47047	9.7149	10.8337	9.9731	78.7344
	6.76903	7.2401	4.5463	5.20587	5.45313	10.3941	10.4519	9.62645	5.18061	6.75892	9.73822	6.81495	7.21078	7.79149	7.16775	87.3078
	6.41008	6.38444	4.16786	4.00765	4.33379	9.04012	9.34519	8.73641	4.89283	6.66842	8.61717	5.70208	6.28253	6.7774	6.42029	95.8719
											Maximal ECAR (mpH/min)
	SEC					PEC					+ PAA
	49.6017	49.7659	42.1339	46.6553	49.5759	72.8439	78.8995	65.021	56.4771	59.846	69.064	55.4547	58.8802	63.0542	60.8747
	49.3366	50.2766	42.5034	47.7383	49.331	74.3121	79.3267	66.5255	56.5688	59.583	69.564	55.4607	58.4151	62.8759	60.5564
	48.9138	49.6434	41.7443	47.902	49.1189	74.5942	79.699	66.0788	55.845	58.4517	69.0746	54.8633	57.7574	61.8715	59.7624
