# Supplementary material for: Gut microbiota-dependent increase in phenylacetic acid induces endothelial cell senescence during aging
Source: Nat Aging. 2025 May 12;5(6):1025–45. doi: 10.1038/s43587-025-00864-8 (PMC12176623; doi:10.1038/s43587-025-00864-8)
Supplement: Supplementary file 12 — Statistical Source Data, unprocessed western blot membranes. [file 43587_2025_864_MOESM12_ESM.xlsx]

## Sheet: Fig. 5b-g
IL6
SEC		PEC
		+ Veh		+ PAA
SD	Mean	SD	Mean	SD	Mean
5.6939	19.2848	1.18845	4.76933	5.17211	14.6852		IL6
	8.87533		8.61517		8.26967		GAPDH					IL6			GAPDH	Ratio
											PEC	4.943		PEC	10.073	0.490718
0.641542	2.17286	0.137949	0.553597	0.625432	1.77579		Ratio					5.08			7.731	0.657095
												3.967			7.735	0.512864
												5.345			8.095	0.660284
												6.362			9.232	0.689125
												2.919			8.825	0.330765
											SEC	18.825		SEC	10.877	1.73072
												20.673			6.963	2.96898
												20.235			7.112	2.84519
IL6												26.568			7.899	3.36346
												20.363			9.003	2.2618
												9.045			11.398	0.79356
											PEC+PAA	14.39		PEC+PAA	7.4	1.94459
												13.792			7.889	1.74826
												18.33			7.182	2.55221
												5.26			11.044	0.476277
												16.371			8.881	1.84337
GAPDH												19.968			7.222	2.76489
pCaMKIIT286
SEC		PEC
		+ Veh		+ PAA
SD	Mean	SD	Mean	SD	Mean
3.05569	13.132	3.25937	13.3335	8.66138	25.5345		pCaMKIIT286
	14.7793		16.5275		16.917		tCaMKII					pCaMKIIT286			tCaMKII	Ratio
											PEC	12.286		PEC	15.708	0.782149
0.206754	0.888538	0.197209	0.806746	0.511993	1.5094		Ratio					13.487			18.56	0.72667
												13.455			16.241	0.828459
												18.361			18.889	0.972047
												14.177			14.654	0.967449
												8.235			15.113	0.544895
											SEC	15.004		SEC	17.421	0.861259
												9.013			13.484	0.668422
												13.242			11.463	1.15519
												11.34			14.552	0.779274
												12.333			18.453	0.668347
												17.86			13.303	1.34255
											PEC+PAA	28.934		PEC+PAA	19.177	1.50879
												21.275			15.65	1.35942
												18.97			16.022	1.184
												27.12			17.771	1.52608
												40.344			18.355	2.19798
												16.564			14.527	1.14022
pHDAC4S632
SEC		PEC
		+ Veh		+ PAA
SD	Mean	SD	Mean	SD	Mean
4.1355	14.6075	0.678105	6.38417	5.68772	14.9843		pHDAC4S632
	10.6033		11.7642		12.0542		tHDAC4					pHDAC4S632			tHDAC4	Ratio
											PEC	6.872		PEC	11.397	0.602966
0.390019	1.37763	0.0576415	0.542679	0.471846	1.24308		Ratio					6.968			10.939	0.636987
												6.993			11.345	0.616395
												5.882			12.255	0.479967
												6.244			14.657	0.426008
												5.346			9.992	0.535028
											SEC	10.487		SEC	8.89	1.17964
												16.049			12.141	1.32188
												17.173			7.708	2.22794
												19.611			10.022	1.9568
												15.545			11.189	1.38931
												8.78			13.67	0.642282
			\								PEC+PAA	20.165		PEC+PAA	11.809	1.7076
												10.675			12.512	0.853181
												12.872			11.788	1.09196
												10.912			12.816	0.851436
												24.012			10.266	2.33898
												11.27			13.134	0.858078
VCAM1
SEC		PEC
		+ Veh		+ PAA
SD	Mean	SD	Mean	SD	Mean
4.69978	13.5778	1.77269	5.16417	3.1521	14.5683		VCAM1
	8.87533		8.61517		8.93633		H3					VCAM1			GAPDH	Ratio
											PEC	1.713		PEC	10.073	0.170059
0.529533	1.52984	0.205764	0.599427	0.352728	1.63024		Ratio					6.147			7.731	0.795111
												6.308			7.735	0.815514
												4.969			8.095	0.613836
												5.515			9.232	0.597379
												6.333			8.825	0.71762
											SEC	6.331		SEC	10.877	0.582054
												17.15			6.963	2.46302
												18.336			7.112	2.57818
												16.484			7.899	2.08685
												13.332			9.003	1.48084
												9.834			11.398	0.862783
											PEC+PAA	13.709		PEC+PAA	7.4	1.85257
												14.732			7.889	1.86741
												15.575			7.182	2.16862
												20.022			11.044	1.81293
												12.564			9.881	1.27153
												10.808			10.222	1.05733
peNOSS1177
SEC		PEC
		+ Veh		+ PAA
SD	Mean	SD	Mean	SD	Mean
5.57839	9.4575	6.24129	31.0933	3.30002	14.1628		peNOSS1177
	12.0758		19.8193		16.6608		teNOS					peNOSS1177			teNOS	Ratio
											PEC	40.441		PEC	19.107	2.11655
0.461947	0.783176	0.314909	1.56884	0.19807	0.850068		Ratio					21.316			19.62	1.08644
												33.262			22.364	1.4873
												30.434			20.11	1.51338
												28.811			17.265	1.66875
												32.296			20.45	1.57927
											SEC	9.569		SEC	17.579	0.544343
												3.882			9.544	0.406748
												7.102			10.12	0.701779
p-eNOSS1177												6.669			11.182	0.596405
												9.522			9.353	1.01807
												20.001			14.677	1.36274
											PEC+PAA	14.048		PEC+PAA	16.233	0.865398
												10.744			17.916	0.599687
												11.273			18.109	0.622508
												19.091			15.525	1.22969
												12.79			16.682	0.766695
t-eNOS												17.031			15.5	1.09877
peNOST495
SEC		PEC
		+ Veh		+ PAA
SD	Mean	SD	Mean	SD	Mean
5.16959	11.81	1.3405	4.46567	3.80673	9.46167		peNOST495
	12.0758		19.8193		16.6608		teNOS					peNOST495			teNOS	Ratio
											PEC	2.967		PEC	19.107	0.155283
0.428094	0.977986	0.067636	0.225319	0.228483	0.567899		Ratio					4.225			19.62	0.215341
												6.924			22.364	0.309605
												3.713			20.11	0.184635
												4.67			17.265	0.270489
												4.295			20.45	0.210024
											SEC	13.802		SEC	17.579	0.785141
												12.774			9.544	1.33843
												10.681			10.12	1.05543
												7.015			11.182	0.627348
												20.367			9.353	2.17759
												6.221			14.677	0.42386
											PEC+PAA	7.247		PEC+PAA	16.233	0.446436
												10.857			17.916	0.605995
												7.98			18.109	0.440665
												16.527			15.525	1.06454
												8.114			16.682	0.486393
												6.045			15.5	0.39

## Sheet: Fig. 5h
HDAC4-Nuc
PEC
+ Veh		+ PAA
SD	Mean	SD	Mean
6.80177	40.4115	1.31248	7.1325	NOX2
	25.1835		24.1658	GAPDH
0.270088	1.60468	0.0543116	0.295149	Ratio						HDAC4-Nuc		Ratio
									Veh	38.59		1.42252
										48.816		2.23896
										41.766		1.7582
										32.474		1.1578
									PAA	7.377		0.329639
										5.216		0.181806
										7.832		0.379072
										8.105		0.325071
										H3
									Veh	27.128
										21.803
										23.755
										28.048
									PAA	22.379
										28.69
										20.661
										24.933
HDAC4-Cyt
PEC
+ Veh		+ PAA
SD	Mean	SD	Mean
5.53093	10.497	7.20794	36.1165	NOX2
	20.5817		27.4498	GAPDH
0.26873	0.510015	0.262587	1.31573	Ratio						HDAC4-Cyt		Ratio
									Veh	17.749		0.81272
										4.627		0.268606
										11.179		0.444263
										8.433		0.465937
									PAA	45.551		1.64885
										32.073		0.962893
										29.18		1.03773
										37.662		1.81547
										GAPDH
									Veh	21.839
										17.226
										25.163
										18.099
									PAA	27.626
										33.309
										28.119
										20.745
