# Supplementary material for: Gut microbiota-dependent increase in phenylacetic acid induces endothelial cell senescence during aging
Source: Nat Aging. 2025 May 12;5(6):1025–45. doi: 10.1038/s43587-025-00864-8 (PMC12176623; doi:10.1038/s43587-025-00864-8)
Supplement: Supplementary file 13 — Statistical Source Data. [file 43587_2025_864_MOESM13_ESM.xlsx]

## Sheet: Fig. 6a-c
Endothelial cell migration
										t=16 h					t=0 h				Migration area
SEC		PEC		+ PAA
SD	Mean	SD	Mean	SD	Mean	N=6
0.077254	1	0.095085	2.08005	0.052087	1.02867					+ PAA	PEC	SEC			+ PAA	PEC	SEC
										7662	3128	7036			9933	9902	10864	1
										6904	4046	7846			9856	10571	9723	2
										7042	3233	7012			11023	12745	11033	3
Tube formation										6171	1957	6604			11084	9163	9938	4
										6499	3304	5575			10636	10655	8928	5
SEC		PEC		+ PAA						7223	4829	7451			10038	9452	10374	6
SD	Mean	SD	Mean	SD	Mean	N=6
2.42899	6.5	7.73736	26.6667	4.32049	10.6667
										6916.83	3416.17	6920.67			10428.3	10414.7	10143.3	Mean
										528.336	964.482	783.612			557.124	1285.99	782.298	SD
Endothelial sprouting
Old		Veh		+ PAA						0.884516	2.15985	1.05349			0.663273	0.328015	0.682287	Ratio (Mean)
SD	Mean	SD	Mean	SD	Mean	N=6				0.974018	1.78261	0.845511
3.20416	8.33333	12.3558	99.6667	5.56477	13.1667					1.068	2.68968	1.07354
										1.22549	3.19458	1.02674
										1.1166	2.20029	1.09264			1.02867	2.08005	1	Mean	Migrated Area Ratio
										0.948193	1.33547	0.949946			0.052087	0.0950853	0.0772539	SD
																			Number of tubes
													+ PAA	Veh	SEC
													17	38	6
													9	22	11
													15	28	6
													8	27	4
													9	15	7
													6	30	5
													10.6667	26.6667	6.5		Mean
													4.32049	7.73736	2.42899		SD
													Young		Old			Number of endothelial sprouts
													+ PAA	Veh
													13	99	7
													22	121	9
													16	102	9
													9	95	14
													13	98	6
													6	83	5
													13.1667	99.6667	8.33333		Mean
													5.56477	12.3558	3.20416		SD
