# Supplementary material for: Gut microbiota-dependent increase in phenylacetic acid induces endothelial cell senescence during aging
Source: Nat Aging. 2025 May 12;5(6):1025–45. doi: 10.1038/s43587-025-00864-8 (PMC12176623; doi:10.1038/s43587-025-00864-8)
Supplement: Supplementary file 14 — Statistical Source Data, unprocessed western blot membranes. [file 43587_2025_864_MOESM14_ESM.xlsx]

## Sheet: Fig. 7a
Fecal Acetate concentrations (in mice)
Young	Old	Acetate (μM)
21.57	2.93
28.16	1.19
17.99	3.64
20.13	1.82
21.09	2.33
25.44	2.49
22.3967	2.4	Mean
3.72626	0.852291	SD

## Sheet: Fig. 7c
p16INK4A
				N=6
+ PAA + Ac		+ PAA
2.101	1.60867	4.113	3.71483	Mean
1.455	0.729778	6.102	1.41331	SD
1.038		4.066
0.994		2.95
1.215		3.081
2.849		1.977
p19INK4D
				N=6
+ PAA + Ac		+ PAA
1.978	1.05183	2.891	2.99067	Mean
0.971	0.491209	5.812	1.48242	SD
1.149		1.902
0.892		2.443
0.681		1.761
0.64		3.135

## Sheet: Fig. 7e
IL1β
				N=6
+ PAA + Ac		+ PAA
1.015	1.21267	5.522	5.96483	Mean
1.546	0.622468	4.194	2.01973	SD
1.636		7.144
0.729		9.435
0.347		5.324
2.003		4.17
IL6
				N=6
+ PAA + Ac		+ PAA
1.177	1.26567	2.75	2.5595	Mean
1.454	0.623003	2.935	1.02221	SD
1.831		3.218
0.893		3.768
1.955		1.654
0.284		1.032

## Sheet: Fig. 7f
SA-β-galactosidase staining
+ PAA						+ PAA + Ac
78.13	55.91	60.18	79.19	70.53	35.07	18.17	41.12	28.34	13.89	46.22	31.09	N=6
					63.1683						29.805	Mean
					16.6485						12.5693	SD

## Sheet: Fig. 7g
hTERT
PEC
+ PAA + Ac		+ PAA
SD	Mean	SD	Mean
5.29633	17.217	1.55259	9.36933		hTERT
	12.1562		13.0458		GAPDH				PEC	hTERT			GAPDH	Ratio
									+PAA	7.67		+PAA	13.644	0.562152
0.435691	1.41632	0.119011	0.718186		Ratio					9.42			11.869	0.793664
										8.614			15.638	0.550838
										11.622			9.885	1.17572
										8.121			17.002	0.47765
										10.769			10.237	1.05197
									+ PAA + Ac	22.982		+ PAA + Ac	12.252	1.87578
										14.765			16.016	0.921891
										8.43			10.433	0.808013
										16.497			12.602	1.30908
										18.883			8.509	2.21918
										21.745			13.125	1.65676

## Sheet: Fig. 7j,k
				Oxygen Consumption Rate (OCR) (pmol/min)
	+ PAA + Ac					+ PAA					Time (minutes)
	196.494	193.746	163.596	234.465	214.623	175.856	116.053	154.597	164.073	143.805	1.40322
	216.419	209.986	179.683	248.169	229.193	191.894	130.694	167.948	177.888	159.143	9.96712
	227.129	221.938	191.563	245.711	238.637	200.63	140.369	177.093	184.496	167.467	18.5113
	100.704	97.287	91.7945	98.5301	109.104	99.6849	21.4134	86.9758	86.7601	78.3091	27.1791
	100.231	95.4432	89.0894	99.0538	106.621	104.517	28.924	90.8633	88.3876	81.0688	35.7469
	97.2453	93.1176	86.132	96.6439	101.002	102.376	32.8922	89.9755	88.6842	80.5552	44.3132
	991.564	942.046	847.487	1000.32	855.355	752.048	689.975	650.769	727.085	697.615	52.9481
	1066.57	1035.19	872.21	1081.22	1053.68	719.87	720.537	613.438	690.672	675.794	61.5221
	1060.82	1033.13	852.363	1278.57	1079.82	699.043	726.132	581.205	661.402	638.881	70.0888
	44.9353	52.6053	47.3728	49.7297	66.0877	44.583	-18.0779	36.8914	33.8538	33.4767	78.7344
	64.315	64.3954	58.6826	70.5023	71.1686	67.7513	2.93851	54.7345	49.9965	50.8746	87.3078
	62.4534	63.2201	56.3309	67.061	72.7583	66.699	2.34915	54.8435	49.3213	52.5283	95.8719
						Basal Respiration (pmol/min)
	+ PAA + Ac					+ PAA
	196.494	193.746	163.596	234.465	214.623	175.856	116.053	154.597	164.073	143.805
	216.419	209.986	179.683	248.169	229.193	191.894	130.694	167.948	177.888	159.143
	227.129	221.938	191.563	245.711	238.637	200.63	140.369	177.093	184.496	167.467
						Maximal Respiration (pmol/min)
	+ PAA + Ac					+ PAA
	991.564	942.046	847.487	1000.32	855.355	752.048	689.975	650.769	727.085	697.615
	1066.57	1035.19	872.21	1081.22	1053.68	719.87	720.537	613.438	690.672	675.794
	1060.82	1033.13	852.363	1278.57	1079.82	699.043	726.132	581.205	661.402	638.881
						Spare reserve (pmol/min)
	+ PAA + Ac					+ PAA
	833.686	811.192	660.801	1032.86	841.179	498.413	585.763	404.113	476.906	471.414
				+ PAA + Ac						+ PAA
	227.129	221.938	191.563	245.711	238.637	200.63	140.369	177.093	184.496	167.467
	1060.82	1033.13	852.363	1278.57	1079.82	699.043	726.132	581.205	661.402	638.881
	833.686	811.192	660.801	1032.86	841.179	498.413	585.763	404.113	476.906	471.414
						ATP biosynthesis (pmol/min)
	+ PAA + Ac					+ PAA
	129.884	128.82	105.431	149.067	137.635	98.2535	107.477	87.1171	95.8121	86.9114
				+ PAA + Ac						+ PAA
	227.129	221.938	191.563	245.711	238.637	200.63	140.369	177.093	184.496	167.467
	97.2453	93.1176	86.132	96.6439	101.002	102.376	32.8922	89.9755	88.6842	80.5552
	129.884	128.82	105.431	149.067	137.635	98.2535	107.477	87.1171	95.8121	86.9114

## Sheet: Fig. 7l
Acetyl-coA
PAA	PAA + Ac
0.0132138	0.0294844		ng/ug protein
0.0190035	0.0370756
0.0121262	0.0399905
0.0180477	0.0313371
0.0268513	0.028162
0.0215569	0.0219344
0.0184666	0.0313307	Mean
0.0054426	0.00647667	SD

## Sheet: Fig. 7m
Idh2
PEC
+ PAA		+ PAA + Ac
SD	Mean	SD	Mean
7.52878	12.9964	1.94007	7.0036		Idh2
	10.8204		8.459		GAPDH
0.695795	1.2011	0.229349	0.827947		Ratio
										Idh2		Ratio
									+ PAA	4.838		0.409653
										10.066		1.12482
										6.822		0.895628
										6.055		0.512354
										7.237		0.520348
									+ PAA + Ac	9.819		1.46727
										23.089		2.15142
										3.63		0.77531
										10.755		1.3232
										17.689		1.46663
										GAPDH
									+ PAA	11.81
										8.949
										7.617
										11.818
										13.908
									+ PAA + Ac	6.692
										10.732
										4.682
										8.128
										12.061
ACSS2
PEC
+ PAA		+ PAA + Ac
SD	Mean	SD	Mean
5.5002	4.24175	14.5199	20.7583		ACSS2
	8.26163		10.929		GAPDH
0.665752	0.513428	1.32856	1.89937		Ratio
										ACSS2		Ratio
									+ PAA	6.293		0.753653
										0.994		0.125791
										2.202		0.306643
										3.092		0.333118
										17.133		1.73131
										0.526		0.0876521
										2.029		0.214595
										1.665		0.207451
									+ PAA + Ac	39.493		3.53468
										29.783		2.24489
										15.271		1.44366
										2.872		0.289808
										41.002		3.60109
										16.243		1.5471
										16.216		1.45461
										5.186		0.547566
										GAPDH
									+ PAA	8.35
										7.902
										7.181
										9.282
										9.896
										6.001
										9.455
										8.026
									+ PAA + Ac	11.173
										13.267
										10.578
										9.91
										11.386
										10.499
										11.148
										9.471

## Sheet: Fig. 7n
NAD+
PAA	PAA + Ac
0.090036	0.146771		pmol/ug protein
0.123077	0.103645
0.124114	0.201545
0.119903	0.21138
0.104778	0.159005
0.086065	0.181196
0.107995	0.167257	Mean
0.0169876	0.039626	SD

## Sheet: Fig. 7o
Sirt1
PEC
+ PAA		+ PAA + Ac
SD	Mean	SD	Mean
1.98555	10.2786	0.878171	12.1517		Sirt1
	8.409		15.8728		GAPDH
0.236122	1.22233	0.0553255	0.765571		Ratio
										Sirt1		Ratio
									+ PAA	11.982		0.649854
										11.418		0.95869
										11.664		0.724157
										8.761		0.545143
										7.568		0.44946
									+ PAA + Ac	12.603		1.43118
										12.899		1.2831
										10.907		1.35155
										12.198		1.8187
										GAPDH
									+ PAA	18.438
										11.91
										16.107
										16.071
										16.838
									+ PAA + Ac	8.806
										10.053
										8.07
										6.707
Nrf2
PEC
+ PAA		+ PAA + Ac
SD	Mean	SD	Mean
3.19645	4.9966	5.79493	12.4343		Nrf2
	8.539		9.55117		H3
0.374336	0.58515	0.606725	1.30187		Ratio
										Nrf2		Ratio
									+ PAA	9.283		0.817094
										2.138		0.231611
										7.534		0.961583
										2.903		0.394055
										3.125		0.452833
									+ PAA + Ac	18.438		1.52116
										10.553		1.01276
										3.183		0.389548
										17.305		2.11941
										9.483		1.11185
										15.644		1.58004
										H3
									+ PAA	11.361
										9.231
										7.835
										7.367
										6.901
									+ PAA + Ac	12.121
										10.42
										8.171
										8.165
										8.529
										9.901

[truncated: 2 more sheets: Fig. 7p, Fig. 7q]
