# Supplementary material for: Gut microbiota-dependent increase in phenylacetic acid induces endothelial cell senescence during aging
Source: Nat Aging. 2025 May 12;5(6):1025–45. doi: 10.1038/s43587-025-00864-8 (PMC12176623; doi:10.1038/s43587-025-00864-8)
Supplement: Supplementary file 15 — Statistical Source Data. [file 43587_2025_864_MOESM15_ESM.xlsx]

## Sheet: Fig. 8a-c
Endothelial cell migration
									t=16 h						t=0 h		Migration area
+ PAA + Ac		+ PAA
SD	Mean	SD	Mean	N=6
0.095706	1.38017	0.052087	1.02867					PAA+Ac	PAA	PEC	SEC			PAA+Ac	PAA	PEC	SEC
								4905	7662	3128	7036			8925	9933	9902	10864	1
								4170	6904	4046	7846			9076	9856	10571	9723	2
								3981	7042	3233	7012			10388	11023	12745	11033	3
Tube formation								5262	6171	1957	6604			10496	11084	9163	9938	4
								6705	6499	3304	5575			11288	10636	10655	8928	5
+ PAA + Ac		+ PAA						4988	7223	4829	7451			10535	10038	9452	10374	6
SD	Mean	SD	Mean	N=6
7.25029	18.8333	4.32049	10.6667
								5001.83	6916.83	3416.17	6920.67			10118	10428.3	10414.7	10143.3	Mean
								970.781	528.336	964.482	783.612			923.86	557.124	1285.99	782.298	SD
Endothelial sprouting
+ PAA + Ac		+ PAA						1.24147	0.884516					0.49435	0.663273	0.328015	0.682287	Ratio (Mean)
SD	Mean	SD	Mean	N=6				1.485	0.974018
21.3112	63.8333	5.56477	13.1667					1.78036	1.068
								1.36094	1.22549
								1.14864	1.1166					1.38017	1.02867	2.08005	1	Mean	Migrated Area Ratio
								1.44104	0.948193					0.0957063	0.052087	0.0950853	0.0772539	SD
																	Number of tubes
										PAA+Ac	+ PAA	Veh	SEC
										11	17	38	6
										24	9	22	11
										17	15	28	6
										19	8	27	4
										12	9	15	7
										30	6	30	5
										18.8333	10.6667	26.6667	6.5		Mean
										7.25029	4.32049	7.73736	2.42899		SD
										Young			Old			Number of endothelial sprouts
										PAA+Ac	+ PAA	Veh
										81	13	99	7
										56	22	121	9
										67	16	102	9
										94	9	95	14
										49	13	98	6
										36	6	83	5
										63.8333	13.1667	99.6667	8.33333		Mean
										21.3112	5.56477	12.3558	3.20416		SD

## Sheet: Fig. 8f
SA-β-galactosidase staining
Clos
+ Ac	+ Veh
24.04	41.17
34.25	31.58
19.36	30.09
21.54	24.45
20.77	33.75
16.9	28.8
27.35	24.88
18.9	43.15
24.55	26.66
31.28
23.894	31.6144	Mean
5.61654	6.71205	SD

## Sheet: Fig. 8g
Endothelial sprouting
Clos
+ Ac		+ Veh
SD	Mean	SD	Mean	N=8
14.3421	42.625	15.8633	26.25
									Clos				Number of endothelial sprouts
									+ Ac	+ Veh
									32	17
									47	31
									44	12
									51	19
									45	22
									20	61
									34	33
									68	15
									42.625	26.25		Mean
									14.3421	15.8633		SD
