# Supplementary material for: Gut microbiota-dependent increase in phenylacetic acid induces endothelial cell senescence during aging
Source: Nat Aging. 2025 May 12;5(6):1025–45. doi: 10.1038/s43587-025-00864-8 (PMC12176623; doi:10.1038/s43587-025-00864-8)
Supplement: Supplementary file 16 — Statistical Source Data. [file 43587_2025_864_MOESM16_ESM.xlsx]

## Sheet: Extended Data Fig. 1a
	Alpha-Diversity
	evenness_pielou	Hill-d2	Hill-d1	Hill-d0	sample_id_tmp
	0.533829	6.33513	18.8951	246	1	Old	Female
	0.602759	8.81595	27.6158	246	2
	0.593939	8.89003	25.4071	232	3
	0.598241	8.75249	27.0681	248	4
	0.613375	8.52025	29.4236	248	5
	0.654327	9.4833	45.5074	342	1	Young
	0.655224	11.558	45.4829	339	2
	0.658341	10.4764	46.2265	338	3
	0.646945	12.9188	43.1756	337	4
	0.664315	12.2668	48.1446	341	5
	0.569952	8.03348	27.5821	337	6
	0.54472	7.84731	20.2839	251	1	Old	Male
	0.543459	6.63342	20.3601	256	2
	0.60278	8.64284	29.0169	267	3
	0.601673	8.92632	28.2492	258	4
	0.61429	11.226	31.1575	270	5
	0.627017	12.8377	37.5831	325	1	Young
	0.598996	11.2428	32.0778	327	2
	0.585915	8.38053	29.3633	320	3
	0.635787	12.162	39.6161	326	4
	0.62261	9.23749	36.5671	324	5
	0.58292	10.3186	29.3827	330	6
								xmax	xmin	groups	y.position	p.adj.signif	p.adj	p	statistic	n2	n1	group2	group1	.y.	alphadiv
								2	1	c("young", "aged")	382.966	***	0.0003444	8.61e-05	120	10	12	aged	young	value	Hill-d0
								2	1	c("young", "aged")	89.1113	***	0.0006	0.0003	111	10	12	aged	young	value	Hill-d1
								2	1	c("young", "aged")	53.8853	**	0.00590667	0.00443	102	10	12	aged	young	value	Hill-d2
								2	1	c("young", "aged")	41.6303	*	0.0249	0.0249	94	10	12	aged	young	value	evenness_pielou

## Sheet: Extended Data Fig. 1b
	PCoA Analysis
	Pr(>F)	F	R2	SumOfSqs	Df	terms	Distance
	0.032	4.20386	0.06304	0.12632	1	sex	bray	1
	0.001	43.4852	0.65206	1.30671	1	group	bray	2
			0.2849	0.57094	19	Residual	bray	3
			1	2.00397	21	Total	bray	4
	0.038	4.22394	0.04265	0.02728	1	sex	bjaccard	5
	0.001	75.8051	0.76548	0.4895	1	group	bjaccard	6
			0.19186	0.12269	19	Residual	bjaccard	7
			1	0.63946	21	Total	bjaccard	8
	0.025	3.62693	0.07561	0.27165	1	sex	wjaccard	9
	0.001	25.3403	0.52828	1.89794	1	group	wjaccard	10
			0.3961	1.42306	19	Residual	wjaccard	11
			1	3.59265	21	Total	wjaccard	12
	0.023	3.27057	0.0821	1600.05	1	sex	Raichinson	13
	0.001	17.5637	0.44092	8592.65	1	group	Raichinson	14
			0.47698	9295.32	19	Residual	Raichinson	15
			1	19488	21	Total	Raichinson	16
	0.01	5.75241	0.0851	0.29525	1	sex	aichinson	17
	0.001	42.8436	0.63382	2.19902	1	group	aichinson	18
			0.28108	0.9752	19	Residual	aichinson	19
			1	3.46947	21	Total	aichinson	20
