# Supplementary material for: Gut microbiota-dependent increase in phenylacetic acid induces endothelial cell senescence during aging
Source: Nat Aging. 2025 May 12;5(6):1025–45. doi: 10.1038/s43587-025-00864-8 (PMC12176623; doi:10.1038/s43587-025-00864-8)
Supplement: Supplementary file 17 — Statistical Source Data. [file 43587_2025_864_MOESM17_ESM.xlsx]

## Sheet: Extended Data Fig. 2b
Viability (%)
D+Q
Veh			PAA
n	SD	Mean	n	SD	Mean
3	5.293	101.3	3	7.275	100.229
3	6.022	100.02	3	9.005	96.483
3	7.49	98.156	3	11.558	83.125
3	7.993	89.235	3	13.28	57.502
3	8.78	74.446	3	16.121	38.477
3	9.116	68.171	3	13.899	31.094
	7.449	88.5547		11.8563	67.8183

## Sheet: Extended Data Fig. 2d
SA-β-galactosidase staining
PAA
+ D+Q	+ Veh
25.89	50.07
20.33	62.67
28.67	53.27
9.89	28.87
35.89	46.67
14.67	68.33
16.89	31.67
21.27	59.33
19.23	38.67
15.67	61.27
11.27
19.97	50.082	Mean
7.7454	13.5119	SD

## Sheet: Extended Data Fig. 2e
Tube formation
PAA
+ Veh		+ D+Q
SD	Mean	SD	Mean	N=8
4.32394	14.875	5.40998	22.875
										PAA					Number of tubes
										Veh	D+Q
										11	27
										16	23
										14	20
										9	30
										19	23
										21	28
										18	14
										11	18
										14.875	22.875		Mean
										4.32394	5.40998		SD
