# Supplementary material for: Gut microbiota-dependent increase in phenylacetic acid induces endothelial cell senescence during aging
Source: Nat Aging. 2025 May 12;5(6):1025–45. doi: 10.1038/s43587-025-00864-8 (PMC12176623; doi:10.1038/s43587-025-00864-8)
Supplement: Supplementary file 18 — Statistical Source Data, unprocessed western blot membranes. [file 43587_2025_864_MOESM18_ESM.xlsx]

## Sheet: Extended Data Fig. 3d-i
IL6
PEC
+ L-Ala		+ D-Ala
SD	Mean	SD	Mean
0.885173	3.18	4.47917	14.5467	γ-H2A.X
	11.738		13.2617	GAPDH
0.0754109	0.270915	0.337751	1.09689	Ratio
									IL6			Ratio
								L-Ala	3.155			0.475652
									2.216			0.181624
									2.992			0.208603
									4.357			0.316298
								D-Ala	13.539			1.51054
									13.137			0.887275
									16.728			1.30179
									11.249			0.684746
									22.455			1.36687
									10.172			0.791595
									GAPDH
								L-Ala	6.633
									12.201
									14.343
									13.775
								D-Ala	8.963
									14.806
									12.85
									16.428
p-CaMKIIT286
PEC
+ L-Ala		+ D-Ala
SD	Mean	SD	Mean
1.46954	4.1135	2.226	11.935	γ-H2A.X
	6.1175		10.7899	GAPDH
0.240218	0.672415	0.206305	1.10613	Ratio
										p-CaMKIIT286		Ratio
									L-Ala	3.138		0.532858
										6.26		0.623754
										3.87		0.612148
										3.186		0.978501
									D-Ala	13.72		1.36125
										10.642		1.19238
										10.636		0.948542
										15.148		1.18214
										9.906		1.08345
										9.664		0.804261
										13.829		1.2196
										t-CaMKII
									L-Ala	5.889
										10.036
										6.322
										2.223
									D-Ala	10.079
										8.925
										11.213
										12.814
										9.143
										12.016
										11.339
p-HDAC4S632
PEC
+ L-Ala		+ D-Ala
SD	Mean	SD	Mean
3.55178	7.45	1.73841	14.0402		p-HDAC4S632
	11.2528		10.9976		t-HDAC4
0.315636	0.66206	0.158072	1.27666		Ratio
										p-HDAC4S632		Ratio
									L-Ala	2.444		0.200542
										10.815		1.00343
										8.511		0.951481
										8.03		0.61293
									D-Ala	13.917		0.950875
										16.076		1.1989
										13.645		1.48671
										15.101		1.95634
										11.462		1.14095
										t-HDAC4
									L-Ala	12.187
										10.778
										8.945
										13.101
									D-Ala	14.636
										13.409
										9.178
										7.719
										10.046
VCAM1
PEC
+ L-Ala		+ D-Ala
SD	Mean	SD	Mean
2.72654	6.0705	6.07257	15.4298	γ-H2A.X
	11.738		13.2617	GAPDH
0.232283	0.517166	0.457901	1.16348	Ratio
											VCAM1		Ratio
										L-Ala	4.051		0.610734
											3.999		0.32776
											6.448		0.449557
											9.784		0.710272
										D-Ala	12.408		1.38436
											12.21		0.824666
											12.565		0.977821
											24.536		1.49355
											GAPDH
										L-Ala	6.633
											12.201
											14.343
											13.775
										D-Ala	8.963
											14.806
											12.85
											16.428
p-eNOSS1177
PEC
+ L-Ala		+ D-Ala
SD	Mean	SD	Mean
2.69716	15.4805	2.94762	6.1732		p-eNOSS1177
	11.1442		12.0848		t-eNOS
0.242022	1.3891	0.243912	0.510824		Ratio
										p-eNOSS1177		Ratio
									L-Ala	19.974		1.66118
										15.869		1.53904
										14.517		1.19275
										16.628		1.65108
										12.257		1.18873
										13.638		1.35419
									D-Ala	5.008		0.436123
										2.109		0.143939
										7.178		0.713945
										6.422		0.46258
										10.149		0.98039
										t-eNOS
									L-Ala	12.024
										10.311
										12.171
										10.071
									D-Ala	11.483
										14.652
										10.054
										13.883
										10.352
p-eNOST495
PEC
+ L-Ala		+ D-Ala
SD	Mean	SD	Mean
6.30818	9.8285	12.3594	36.608		p-eNOST495
	11.1442		11.6848		t-eNOS
0.566048	0.881935	1.05774	3.13296		Ratio
										p-eNOST495		Ratio
									L-Ala	8.238		0.68513
										2.889		0.280186
										10.074		0.827705
										18.113		1.79853
									D-Ala	57.041		4.96743
										31.832		2.17254
										28.552		2.83986
										26.606		1.91644
										39.009		4.67062
										t-eNOS
									L-Ala	12.024
										10.311
										12.171
										10.071
									D-Ala	11.483
										14.652
										10.054
										13.883
										8.352
