# Supplementary material for: Gut microbiota-dependent increase in phenylacetic acid induces endothelial cell senescence during aging
Source: Nat Aging. 2025 May 12;5(6):1025–45. doi: 10.1038/s43587-025-00864-8 (PMC12176623; doi:10.1038/s43587-025-00864-8)
Supplement: Supplementary file 19 — Statistical Source Data, unprocessed western blot membranes. [file 43587_2025_864_MOESM19_ESM.xlsx]

## Sheet: Extended Data Fig. 4b
pCaMKIIT286
PEC
+ hrIL6		+ Veh		+ hrIL6		+ Veh
SD	Mean	SD	Mean	SD	Mean	SD	Mean
#DIV/0!	50	#DIV/0!	20	2.31798	7.96667	1.20522	8.59317		pCaMKIIT286
	50		20		#DIV/0!		#DIV/0!		tCaMKII				pCaMKIIT286			tCaMKII	Ratio
												Veh	7.071		Veh	10.786	0.655572
#DIV/0!	1	#DIV/0!	1	#DIV/0!	#DIV/0!	#DIV/0!	#DIV/0!		Ratio				5.39			9.029	0.596965
													6.027			8.567	0.703513
													5.114			7.732	0.661407
											hrIL6	20	7.308	hrIL6	20	7.668	0.953052
													4.212			7.777	0.541597
													5.898			9.88	0.596964
													5.378			8.112	0.662968
												50	8.239		50	8.92	0.923655
													9.427			4.811	1.95947
													5.93			10.519	0.563742
													7.702			5.558	1.38575
												100	26.508		100	12.232	2.1671
													13.515			7.089	1.90647
													11.891			10.1	1.17733
													15.78			10.217	1.54448
