# Supplementary material for: Gut microbiota-dependent increase in phenylacetic acid induces endothelial cell senescence during aging
Source: Nat Aging. 2025 May 12;5(6):1025–45. doi: 10.1038/s43587-025-00864-8 (PMC12176623; doi:10.1038/s43587-025-00864-8)
Supplement: Supplementary file 20 — Statistical Source Data, unprocessed western blot membranes. [file 43587_2025_864_MOESM20_ESM.xlsx]

## Sheet: Extended Data Fig. 5b-d
p-CaMKIIT286
PEC
+ PAA		+ Veh		+ PAA + siCaMKII
SD	Mean	SD	Mean	SD	Mean
4.81366	30.6477	1.57088	6.63275	0.923513	11.807		p-CaMKIIT286
	18.0098		19.6732		15.4238		t-CaMKII
0.267281	1.70173	0.0798483	0.337146	0.059876	0.765508		Ratio
										p-CaMKIIT286		Ratio
									PAA	36.777		2.18352
										25.346		1.46179
										28.912		1.51095
										31.556		1.6855
									Veh	5.12		0.301478
										7.882		0.356571
										8.091		0.376676
										5.438		0.300028
									PAA+ siCaMKII	12.842		0.725414
										12.032		1.33274
										11.744		0.696353
										10.61		0.58622
										t-CaMKII
									PAA	16.843
										17.339
										19.135
										18.722
									Veh	16.983
										22.105
										21.48
										18.125
									PAA+ siCaMKII	17.703
										9.028
										16.865
										18.099
p-HDAC4S632
PEC
+ PAA		+ Veh		+ PAA + siCaMKII
SD	Mean	SD	Mean	SD	Mean
9.4046	50.2157	7.91754	13.5068	1.81489	10.0422		p-HDAC4S632
	31.7627		22.1588		19.0232		t-HDAC4
0.296089	1.58096	0.35731	0.609545	0.095404	0.527893		Ratio
										p-HDAC4S632		Ratio
									PAA	62.135		1.57304
										47.277		1.53079
										39.63		1.54732
										51.821		1.66868
									Veh	22.953		1.21522
										6.838		0.259881
										17.143		0.734742
										7.093		0.352833
									PAA+ siCaMKII	8.074		0.527678
										9.611		0.426265
										12.455		0.596019
										10.029		0.578107
										t-HDAC4
									PAA	39.5
										30.884
										25.612
										31.055
									Veh	18.888
										26.312
										23.332
										20.103
									PAA+ siCaMKII	15.301
										22.547
										20.897
										17.348
p-eNOSS1177
PEC
+ PAA		+ Veh		+ PAA + siCaMKII
SD	Mean	SD	Mean	SD	Mean
0.409446	1.43175	2.0202	12.479	1.6845	11.089		p-eNOSS1177
	17.4615		19.0322		17.1795		t-eNOS
0.0234485	0.0819947	0.106146	0.655677	0.0980531	0.645479		Ratio
											p-eNOSS1177		Ratio
										PAA	0.905		0.0552942
											1.379		0.0919456
											1.556		0.0776641
											1.887		0.102299
										Veh	13.007		0.737693
											10.684		0.643382
											15.105		0.66627
											11.12		0.578564
										PAA+ siVCAM1	9.967		0.657671
											12.648		0.692207
											9.333		0.561113
											12.408		0.665023
											t-eNOS
										PAA	16.367
											14.998
											20.035
											18.446
										Veh	17.632
											16.606
											22.671
											19.22
										PAA+ siVCAM1	15.155
											18.272
											16.633
											18.658
p-eNOST495
PEC
+ PAA		+ Veh		+ PAA + siCaMKII
SD	Mean	SD	Mean	SD	Mean
4.35366	19.1073	2.34522	5.61425	0.438162	7.77025		p-eNOST495
	17.4615		19.0322		17.1795		t-eNOS
0.249329	1.09425	0.123224	0.294986	0.025505	0.452298		Ratio
											p-eNOST495		Ratio
										PAA	15.375		0.93939
											22.01		1.46753
											23.655		1.18068
											15.389		0.834273
										Veh	5.15		0.292083
											2.569		0.154703
											6.716		0.296237
											8.022		0.417378
										PAA+ siVCAM1	7.921		0.522666
											7.932		0.434107
											8.103		0.487164
											7.125		0.381874
											t-eNOS
										PAA	16.367
											14.998
											20.035
											18.446
										Veh	17.632
											16.606
											22.671
											19.22
										PAA+ siVCAM1	15.155
											18.272
											16.633
											18.658
VCAM1
PEC
+ PAA		+ Veh		+ PAA + siCaMKII
SD	Mean	SD	Mean	SD	Mean
2.75381	17.6215	0.900738	9.668	3.90143	6.412		VCAM1
	21.353		21.296		20.492		GAPDH
0.128966	0.825247	0.0422961	0.453982	0.190388	0.312903		Ratio
											VCAM1		Ratio
										PAA	20.285		0.790622
											14.737		0.671084
											15.82		0.773481
											19.644		1.13274
										Veh	8.75		0.547251
											10.077		0.355763
											10.727		0.471164
											9.118		0.503673
										PAA+ siVCAM1	10.446		0.507038
											7.935		0.482635
											1.222		0.0531189
											6.045		0.275776
											GAPDH
										PAA	25.657
											21.96
											20.453
											17.342
										Veh	15.989
											28.325
											22.767
											18.103
										PAA+ siVCAM1	20.602
											16.441
											23.005
											21.92
