# Supplementary material for: Gut microbiota-dependent increase in phenylacetic acid induces endothelial cell senescence during aging
Source: Nat Aging. 2025 May 12;5(6):1025–45. doi: 10.1038/s43587-025-00864-8 (PMC12176623; doi:10.1038/s43587-025-00864-8)
Supplement: Supplementary file 21 — Statistical Source Data, unprocessed western blot membranes. [file 43587_2025_864_MOESM21_ESM.xlsx]

## Sheet: Extended Data Fig. 6a
HDAC4-Cyt
PEC
+ L-Ala		+ D-Ala
SD	Mean	SD	Mean
3.81542	6.27625	6.97589	19.9735	NOX2
	10.2458		14.7543	GAPDH
0.37239	0.612571	0.472806	1.35375	Ratio
											HDAC4-Cyt		Ratio
										L-Ala	10.661		0.847052
											4.19		0.364189
											8.081		0.637806
											2.173		0.514685
										D-Ala	26.142		1.73955
											25.233		1.48982
											16.996		1.14877
											11.523		0.940116
											GAPDH
										L-Ala	12.586
											11.505
											12.67
											4.222
										D-Ala	15.028
											16.937
											14.795
											12.257
