# Supplementary material for: Gut microbiota-dependent increase in phenylacetic acid induces endothelial cell senescence during aging
Source: Nat Aging. 2025 May 12;5(6):1025–45. doi: 10.1038/s43587-025-00864-8 (PMC12176623; doi:10.1038/s43587-025-00864-8)
Supplement: Supplementary file 22 — Statistical Source Data, unprocessed western blot membranes. [file 43587_2025_864_MOESM22_ESM.xlsx]

## Sheet: Extended Data Fig. 7b
γ-H2A.X
PEC
+ L-Ala		+ D-Ala
SD	Mean	SD	Mean
3.11837	8.679	5.35676	18.4908	γ-H2A.X
	14.901		13.8242	GAPDH
0.209273	0.582444	0.38749	1.33756	Ratio
												Ratio
										γ-H2A.X		0.443351
									L-Ala	5.1		0.337034
										10.126		0.538818
										10.811		1.00306
									D-Ala	22.57		1.67471
										21.774		1.58876
										18.782		1.27172
										10.837		0.812004
										GAPDH
									L-Ala	15.132
										18.793
										10.778
									D-Ala	13.477
										13.705
										14.769
										13.346
