# Supplementary material for: Gut microbiota-dependent increase in phenylacetic acid induces endothelial cell senescence during aging
Source: Nat Aging. 2025 May 12;5(6):1025–45. doi: 10.1038/s43587-025-00864-8 (PMC12176623; doi:10.1038/s43587-025-00864-8)
Supplement: Supplementary file 23 — Statistical Source Data, unprocessed western blot membranes. [file 43587_2025_864_MOESM23_ESM.xlsx]

## Sheet: Extended Data Fig. 8b
Sirt1
PEC
+ D-Ala		+ L-Ala
SD	Mean	SD	Mean
1.77264	8.8874	0.982934	12.2534		Sirt1
	9.0826		8.9398		GAPDH
0.195169	0.978508	0.10995	1.37066		Ratio
										Sirt1		Ratio
									+ L-Ala	11.639		1.23216
										12.993		1.44174
										13.405		1.60347
										10.983		1.20428
										12.247		1.3979
									+ D-Ala	11.021		1.37883
										10.423		1.10483
										8.41		0.859918
										6.881		0.732099
										7.702		0.874532
										GAPDH
									+ L-Ala	9.446
										9.012
										8.36
										9.12
										8.761
									+ D-Ala	7.993
										9.434
										9.78
										9.399
										8.807
