# Supplementary material for: Gut microbiota-dependent increase in phenylacetic acid induces endothelial cell senescence during aging
Source: Nat Aging. 2025 May 12;5(6):1025–45. doi: 10.1038/s43587-025-00864-8 (PMC12176623; doi:10.1038/s43587-025-00864-8)
Supplement: Supplementary file 24 — Statistical Source Data, unprocessed western blot membranes. [file 43587_2025_864_MOESM24_ESM.xlsx]

## Sheet: Extended Data Fig. 9b
Sirt1
PAA + Ac
+ siSirt1		+ siNeg
SD	Mean	SD	Mean
0.522753	2.83325	1.09225	18.2127		Sirt1
	7.08167		8.5235		H3
0.0738178	0.400082	0.128146	2.13677		Ratio
											Sirt1		Ratio
									+ PAA + Ac		17.114		1.5698
											17.474		1.94979
											19.394		2.74353
											18.869		2.63497
											3.547		0.475597
											5.619		1.01536
									+ PAA + Ac + siSirt1		2.381		0.285697
											2.632		0.378978
											2.735		0.458431
											3.585		0.382563
											4.644		0.800138
											4.005		0.445991
											H3
										+ PAA + Ac	10.902
											8.962
											7.069
											7.161
											7.458
											5.534
									+ PAA + Ac + siSirt1		8.334
											6.945
											5.966
											9.371
											5.804
											8.98
Nrf2
PAA + Ac
+ siSirt1		+ siNeg
SD	Mean	SD	Mean
1.89242	14.2042	0.95568	5.7958		Nrf2
	8.5354		6.419		H3
0.221714	1.66415	0.148883	0.902913		Ratio
											Nrf2		Ratio
									+ PAA + Ac		5.768		1.06244
											5.765		1.32712
											7.36		1.05884
											4.854		0.617165
											5.232		0.697042
									+ PAA + Ac + siSirt1		11.255		1.09805
											14.917		2.1204
											14.613		2.07985
											16.399		1.82394
											13.837		1.47595
											H3
									+ PAA + Ac		5.429
											4.344
											6.951
											7.865
											7.506
									+ PAA + Ac + siSirt1		10.25
											7.035
											7.026
											8.991
											9.375
