# Supplementary material for: Gut microbiota-dependent increase in phenylacetic acid induces endothelial cell senescence during aging
Source: Nat Aging. 2025 May 12;5(6):1025–45. doi: 10.1038/s43587-025-00864-8 (PMC12176623; doi:10.1038/s43587-025-00864-8)
Supplement: Supplementary file 25 — Statistical Source Data, unprocessed western blot membranes. [file 43587_2025_864_MOESM25_ESM.xlsx]

## Sheet: Extended Data Fig. 10b-c
NFκB-AcK310
PAA + Ac
+ siSirt1		+ siNeg
SD	Mean	SD	Mean
7.82628	14.6912	2.63822	2.9506		NFκB-AcK310
	12.0892		8.1626		NFκB
0.647377	1.21523	0.323208	0.361478		Ratio
											NFκB-AcK310		Ratio
									+ PAA + Ac		7.065		0.508969
											0.6		0.0652245
											0.906		0.192766
											2.327		0.468115
											3.855		0.478169
											7.597		0.741171
									+ PAA + Ac + siSirt1		25.981		1.36692
											9.237		0.90621
											6.22		1.23315
											13.503		0.846477
											18.515		1.53677
											4.194		0.388369
											NFκB
									+ PAA + Ac		13.881
											9.199
											4.7
											4.971
											8.062
											10.25
									+ PAA + Ac + siSirt1		19.007
											10.193
											5.044
											15.952
											12.048
											10.799
IL6
PAA
+ siNFκB		+ siNeg
SD	Mean	SD	Mean
1.53898	6.01417	3.20517	22.8382		IL6
	12.5192		15.1952		GAPDH
0.12293	0.480397	0.210934	1.50299		Ratio
											IL6		Ratio
									+ PAA + siNeg		26.747		1.98361
											21.44		1.2863
											22.962		1.49143
											26.495		1.65201
											20.383		1.36524
											19.002		1.29662
									+ PAA + siNFκB		4.992		0.438279
											5.337		0.409154
											4.259		0.347192
											5.767		0.421595
											7.449		0.549701
											8.281		0.740433
											GAPDH
										+ PAA + siNeg	13.484
											16.668
											15.396
											16.038
											14.93
											14.655
									+ PAA + siNFκB		11.39
											13.044
											12.267
											13.679
											13.551
											11.184
